# Supplementary material for: Beyond to the Stable: Role of the Insertion Sequences as Epidemiological Descriptors in Corynebacterium striatum
Source: Front Microbiol. 2022 Jan 20;13:806576. doi: 10.3389/fmicb.2022.806576 (PMC8811144; doi:10.3389/fmicb.2022.806576)
Supplement: Supplementary Data 1 — Data collected from NCBI and data generated in this study. This material contains the list of genomes studies, annotation of insertion sequences, and a matrix with the presence and abundance of insertion sequences per genome. [file Table_1.XLSX]

## Sheet: genome_studies
Genome	Strain	Location	Collection.Date	Collection Year	Isolation.Source	Isolation.type	Contigs	AMR.genotypes	Numero AMR	r/m	No.. IS Total	No.. IS110	No.. IS1380	No.. IS1634	No.. IS21	No.. IS256	No.. IS3	No.. IS30	No.. IS481	No.. IS5	No.. IS6	No.. ISL3	No.. Tn3	No.. Tn916	level 1
GCA_002156805.1	KC-Na-01	South Korea: South sea	2017-01	2017	Blowhole swab	environmental/other	3	aac(3)-XI=COMPLETE erm(X)=COMPLETE tetA=COMPLETE	3	0.049439	71	2	0	3	9	7	36	2	1	3	2	4	2	0	C9
GCA_015889325.1	ICDC.Cs127	China: Beijing	2016-06-08	2016	sputum	clinical	89	aac(3)-XI=COMPLETE erm(X)=COMPLETE	2	0.000000	52	2	0	5	3	8	27	0	1	2	2	2	0	0	C9
GCA_015890025.1	ICDC.Cs070	China: Beijing	2016-02-18	2016	sputum	clinical	79	aac(3)-XI=COMPLETE erm(X)=COMPLETE	2	0.000000	54	2	0	4	3	9	30	0	1	2	1	2	0	0	C9
GCA_015890165.1	ICDC.Cs259	China: Beijing	2017-11-24	2017	sputum	clinical	108	aac(3)-XI=COMPLETE erm(X)=COMPLETE	2	0.000000	53	2	0	4	4	8	29	0	1	1	1	3	0	0	C9
GCA_015890205.1	ICDC.Cs076	China: Beijing	2016-03-02	2016	sputum	clinical	79	erm(X)=COMPLETE	1	22.959183	47	3	0	4	3	4	28	0	1	0	0	3	0	1	C9
GCA_015890425.1	ICDC.Cs050	China: Beijing	2016-02-03	2016	sputum	clinical	85	aac(3)-XI=COMPLETE erm(X)=COMPLETE	2	0.000000	46	2	0	4	2	8	26	0	1	1	0	2	0	0	C9
GCA_015890445.1	ICDC.Cs045	China: Beijing	2016-01-26	2016	sputum	clinical	80	aac(3)-XI=COMPLETE	1	0.000000	38	2	0	3	1	7	22	0	1	1	0	1	0	0	C9
GCA_015890565.1	ICDC.Cs457	China: Tangshan	2018-02-27	2018	sputum	clinical	78	aac(3)-XI=COMPLETE erm(X)=COMPLETE	2	0.000000	57	2	0	5	4	8	31	0	1	2	2	2	0	0	C9
GCA_015890605.1	ICDC.Cs360	China: Tangshan	2017-11-09	2017	sputum	clinical	73			0.000000	40	2	0	3	2	7	21	0	1	1	1	2	0	0	C9
GCA_015890685.1	ICDC.Cs355	China: Tangshan	2017-11-02	2017	sputum	clinical	67	aac(3)-XI=COMPLETE	1	0.000000	43	2	0	2	2	7	24	0	1	1	2	2	0	0	C9
GCA_015891265.1	ICDC.Cs025	China: Beijing	2016-01-11	2016	sputum	clinical	80	aac(3)-XI=COMPLETE erm(X)=COMPLETE	2	0.000000	50	2	0	4	3	8	27	0	1	2	1	2	0	0	C9
GCA_015891545.1	ICDC.Cs426	China: Tangshan	2018-02-01	2018	sputum	clinical	118	aac(3)-XI=COMPLETE erm(X)=COMPLETE	2	0.000000	51	2	0	4	3	8	27	0	1	2	2	2	0	0	C9
GCA_015891665.1	ICDC.Cs248	China: Beijing	2017-11-13	2017	sputum	clinical	101	aac(3)-XI=COMPLETE erm(X)=COMPLETE	2	0.000000	52	2	0	3	4	7	29	0	2	1	1	3	0	0	C9
GCA_015891745.1	ICDC.Cs138	China: Beijing	2016-07-26	2016	sputum	clinical	81	aac(6')-Ib3=COMPLETE erm(X)=COMPLETE sul1=COMPLETE	3	5.625000	46	2	0	4	3	7	24	0	1	2	1	2	0	0	C9
GCA_015891865.1	ICDC.Cs211	China: Beijing	2017-10-14	2017	sputum	clinical	82	aac(3)-XI=COMPLETE erm(X)=COMPLETE	2	0.000000	53	2	0	4	4	9	27	0	1	1	1	3	1	0	C9
GCA_015913055.1	ICDC.Cs204	China: Beijing	2017-10-09	2017	sputum	clinical	105	aac(3)-XI=COMPLETE erm(X)=COMPLETE	2	0.000000	54	2	0	4	4	10	28	0	1	1	1	3	0	0	C9
GCA_015945575.1	ICDC.Cs178	China: Beijing	2017-09-25	2017	sputum	clinical	61		0	62.708332	48	4	0	4	5	5	24	0	0	1	2	2	0	1	C9
GCA_015946065.1	ICDC.Cs253	China: Beijing	2017-11-15	2017	sputum	clinical	70	aac(3)-XI=COMPLETE erm(X)=COMPLETE	2	0.000000	53	1	0	3	4	9	30	1	1	1	2	1	0	0	C9
GCA_015946265.1	ICDC.Cs177	China: Beijing	2017-09-18	2017	sputum	clinical	67	aac(3)-XI=COMPLETE	1	0.000000	45	1	0	3	2	9	27	1	0	0	1	1	0	0	C9
GCA_015946325.1	ICDC.Cs174	China: Beijing	2017-09-15	2017	sputum	clinical	76	aac(3)-XI=COMPLETE	1	0.000000	41	2	0	3	2	9	22	0	1	1	0	1	0	0	C9
GCA_015946525.1	ICDC.Cs314	China: Beijing	2017-12-26	2017	urine	clinical	79	aac(3)-XI=COMPLETE	1	0.000000	47	2	0	3	3	10	23	0	1	2	1	2	0	0	C9
GCA_015946595.1	ICDC.Cs299	China: Beijing	2017-12-02	2017	sputum	clinical	122	aac(3)-XI=COMPLETE erm(X)=COMPLETE	2	0.000000	52	2	0	4	4	10	26	0	1	1	1	3	0	0	C9
GCA_015946765.1	ICDC.Cs441	China: Beijing	2018-02-18	2018	blood	clinical	68	aac(3)-XI=COMPLETE erm(X)=COMPLETE	2	10.587156	48	2	0	2	2	8	28	1	0	2	1	2	0	0	C9
GCA_015946865.1	ICDC.Cs453	China: Beijing	2018-02-26	2018	sputum	clinical	61	aac(3)-XI=COMPLETE erm(X)=COMPLETE	2	0.000000	45	4	0	3	3	7	25	0	1	1	0	1	0	0	C9
GCA_015947945.1	ICDC.Cs456	China: Beijing	2018-02-27	2018	sputum	clinical	57	aac(3)-XI=COMPLETE erm(X)=COMPLETE	2	37.388889	46	3	0	3	4	7	25	0	1	2	0	0	0	1	C9
GCA_015889865.1	ICDC.Cs388	China: Tangshan	2017-12-15	2017	Pleural Effusion	clinical	122	aac(3)-XI=COMPLETE aph(3'')-Ib=PARTIAL aph(3')-Ia=COMPLETE aph(6)-Id=COMPLETE cmx=COMPLETE erm(X)=COMPLETE tet(W)=COMPLETE tetA=COMPLETE	8	2.256410	77	3	1	3	8	8	39	3	3	2	4	2	1	0	C8
GCA_015891885.1	ICDC.Cs410	China: Tangshan	2018-01-08	2018	sputum	clinical	111	aac(3)-XI=COMPLETE aph(3'')-Ib=PARTIAL aph(3')-Ia=COMPLETE aph(6)-Id=COMPLETE cmx=COMPLETE erm(X)=COMPLETE tet(W)=COMPLETE tetA=COMPLETE	8	0.000000	76	2	0	3	10	5	43	2	2	3	3	2	1	0	C8
GCA_015945815.1	ICDC.Cs217	China: Beijing	2017-10-23	2017	sputum	clinical	136	aac(3)-XI=COMPLETE aph(3'')-Ib=PARTIAL aph(3')-Ia=COMPLETE aph(6)-Id=COMPLETE cmx=COMPLETE erm(X)=COMPLETE erm(X)=PARTIAL_END_OF_CONTIG tet(W)=COMPLETE tetA=COMPLETE	9	0.000000	82	3	0	5	9	8	42	1	5	1	3	4	1	0	C8
GCA_015946045.1	ICDC.Cs254	China: Beijing	2017-11-16	2017	sputum	clinical	138	aac(3)-XI=COMPLETE aph(3'')-Ib=PARTIAL aph(3')-Ia=COMPLETE aph(6)-Id=COMPLETE cmx=COMPLETE erm(X)=COMPLETE tet(W)=COMPLETE tetA=COMPLETE	8	0.000000	78	3	0	4	9	5	42	1	5	2	3	3	1	0	C8
GCA_015946165.1	ICDC.Cs255	China: Beijing	2017-11-16	2017	sputum	clinical	141	aac(3)-XI=COMPLETE aph(3'')-Ib=PARTIAL aph(3')-Ia=COMPLETE aph(6)-Id=COMPLETE cmx=COMPLETE erm(X)=COMPLETE tet(W)=COMPLETE tetA=COMPLETE	8	0.000000	73	2	0	4	8	7	37	2	4	1	2	5	1	0	C8
GCA_015889685.1	ICDC.Cs422	China: Tangshan	2018-01-03	2018	sputum	clinical	73	aac(3)-XI=COMPLETE erm(X)=COMPLETE	2	38.099998	49	0	0	3	3	6	25	2	1	3	3	3	0	0	C7
GCA_015889725.1	ICDC.Cs424	China: Tangshan	2018-01-31	2018	sputum	clinical	65	aac(3)-XI=COMPLETE erm(X)=COMPLETE	2	0.000000	50	1	0	3	3	7	21	3	2	3	3	3	0	1	C7
GCA_015890585.1	ICDC.Cs454	China: Tangshan	2018-02-27	2018	sputum	clinical	67	aac(3)-XI=COMPLETE erm(X)=COMPLETE	2	0.000000	40	2	0	1	2	7	20	2	0	1	2	2	1	0	C7
GCA_015890625.1	ICDC.Cs482	China: Tangshan	2018-03-16	2018	sputum	clinical	65	aac(3)-XI=COMPLETE erm(X)=COMPLETE	2	136.000000	43	2	0	2	2	8	22	2	0	1	2	1	1	0	C7
GCA_015890745.1	ICDC.Cs286	China: Guangzhou	2017-10-27	2017	sputum	clinical	58	aac(3)-XI=COMPLETE erm(X)=COMPLETE	2	0.000000	48	2	0	2	3	6	24	3	1	1	2	3	1	0	C7
GCA_015890885.1	ICDC.Cs262	China: Beijing	2017-12-02	2017	sputum	clinical	65	aac(3)-XI=COMPLETE erm(X)=COMPLETE	2	0.000000	40	2	0	1	2	7	21	2	0	1	2	1	1	0	C7
GCA_015890965.1	ICDC.Cs529	China: Guangzhou	2018-01-17	2018	blood	clinical	77	erm(X)=COMPLETE	1	0.675302	38	1	0	2	4	8	15	3	1	1	2	1	0	0	C7
GCA_015891045.1	ICDC.Cs527	China: Guangzhou	2018-01-18	2018	sputum	clinical	60	aac(3)-XI=COMPLETE erm(X)=COMPLETE	2	0.000000	48	2	0	1	2	8	25	3	0	1	2	3	1	0	C7
GCA_015891565.1	ICDC.Cs199	China: Beijing	2017-09-27	2017	sputum	clinical	69	aac(3)-XI=COMPLETE erm(X)=COMPLETE	2	0.000000	49	1	0	3	3	7	21	2	2	3	3	3	0	1	C7
GCA_015945915.1	ICDC.Cs231	China: Beijing	2017-10-31	2017	sputum	clinical	62	aac(3)-XI=COMPLETE erm(X)=COMPLETE	2	0.000000	41	2	0	1	2	7	23	2	0	1	1	1	1	0	C7
GCA_015946845.1	ICDC.Cs263	China: Beijing	2017-12-01	2017	sputum	clinical	63	aac(3)-XI=COMPLETE erm(X)=COMPLETE	2	0.000000	41	2	0	1	2	7	23	2	0	1	1	1	1	0	C7
GCA_018144015.1	1D-2007	Denmark	2018	2018	sputum	clinical	85	erm(X)=COMPLETE	1	17.631578	38	1	0	1	2	6	20	3	0	1	2	1	1	0	C7
GCA_000988225.1	1961	Brazil	2009/2010	2009	urine	clinical	28	tetA=COMPLETE	1	0.889750	58	1	0	2	6	4	26	2	11	3	1	2	0	0	C6
GCA_014610855.1	1954	Brazil: Rio de Janeiro	2009-10	2009	Surgical wound secretion	clinical	14	tetA=COMPLETE	1	0.678063	53	1	0	3	6	8	22	1	6	2	0	2	1	1	C6
GCA_015892295.1	NJ1	USA: Milwaukee, WI	2019-09-11	2019		environmental/other	86	erm(X)=COMPLETE	1	0.257095	21	0	0	0	4	5	9	1	1	0	0	1	0	0	C6
GCA_002775055.1	2230	Brazil: Rio de Janeiro	2011-02	2011	blood	clinical	37	aph(3'')-Ib=COMPLETE aph(3')-Ia=COMPLETE aph(6)-Id=COMPLETE cmx=COMPLETE erm(X)=PARTIAL_END_OF_CONTIG tetA=COMPLETE	6	0.000000	109	3	0	7	12	10	50	5	9	2	4	6	1	0	C5
GCA_002775095.1	2023	Brazil: Rio de Janeiro	2009	2009	blood	clinical	41	aph(3'')-Ib=COMPLETE aph(6)-Id=PARTIAL cmx=COMPLETE	3	0.714286	24	0	0	1	4	3	12	0	1	0	0	3	0	0	C5
GCA_002775105.1	2247	Brazil:Rio de Janeiro	2011	2011		clinical	24		0	0.000000	54	2	0	3	7	5	25	3	4	0	1	2	1	1	C5
GCA_002865925.1	2023	Brazil: teaching hospital in Rio de Janeiro	2009	2009	patients	clinical	55	aph(3'')-Ib=COMPLETE aph(3')-Ia=COMPLETE aph(6)-Id=PARTIAL cmx=COMPLETE erm(X)=COMPLETE tetA=PARTIAL_END_OF_CONTIG	6	0.000000	134	3	0	7	15	12	63	8	9	3	5	6	2	1	C5
GCA_003202245.1	2130	Brazil: Rio de Janeiro	2010-08	2010	blood	clinical	76	aph(3'')-Ib=COMPLETE aph(3')-Ia=COMPLETE aph(6)-Id=COMPLETE cmx=COMPLETE erm(X)=COMPLETE sul1=COMPLETE tetA=COMPLETE	7	0.769843	78	2	0	4	9	9	39	1	6	2	3	3	0	0	C5
GCA_003202295.1	2296	Brazil: Rio de Janeiro	2011-07	2011	Venous cateter	clinical	71	aph(3'')-Ib=COMPLETE aph(3')-Ia=COMPLETE aph(6)-Id=COMPLETE cmx=COMPLETE erm(X)=COMPLETE sul1=COMPLETE tet(W)=PARTIAL tetA=COMPLETE	8	11.935065	67	2	0	3	4	9	33	1	7	0	4	2	1	1	C5
GCA_003202335.1	2308	Brazil: Rio de Janeiro	2011-08	2011	blood	clinical	73	aph(3'')-Ib=COMPLETE aph(3')-Ia=COMPLETE aph(6)-Id=COMPLETE cmx=COMPLETE erm(X)=COMPLETE tetA=COMPLETE	6	0.000000	98	3	0	3	10	11	52	4	7	1	2	4	1	0	C5
GCA_003202355.1	2425	Brazil: Rio de Janeiro	2012-08	2012	blood	clinical	50	aph(3'')-Ib=COMPLETE aph(3')-Ia=COMPLETE aph(6)-Id=COMPLETE cmx=COMPLETE erm(X)=COMPLETE sul1=COMPLETE tet(W)=PARTIAL tetA=COMPLETE	8	23.694118	66	5	0	3	5	8	33	1	5	0	1	5	0	0	C5
GCA_003202375.1	2237	Brazil: Rio de Janeiro	2011-03	2011	blood	clinical	68	aph(3'')-Ib=COMPLETE aph(3')-Ia=COMPLETE aph(6)-Id=COMPLETE cmx=COMPLETE erm(X)=COMPLETE tetA=COMPLETE	6	0.000000	85	5	0	5	7	7	45	2	5	1	3	4	1	0	C5
GCA_014610885.1	2038	Brazil: Rio de Janeiro	2009-09	2009	blood	clinical	20	aph(3'')-Ib=COMPLETE aph(3')-Ia=COMPLETE aph(6)-Id=COMPLETE cmx=COMPLETE erm(X)=COMPLETE tetA=COMPLETE	6	10.860215	125	2	0	8	11	17	61	5	8	5	0	5	2	1	C5
GCA_015889625.1	ICDC.Cs030	China: Beijing	2016-01-12	2016	sputum	clinical	35	erm(X)=COMPLETE	1	2.103195	39	1	0	3	3	7	19	0	1	1	0	4	0	0	C4
GCA_015889965.1	ICDC.Cs013	China: Beijing	2016-01-05	2016	sputum	clinical	71	erm(X)=COMPLETE	1	0.000000	49	1	0	1	6	8	22	0	2	0	3	5	1	0	C4
GCA_015945535.1	ICDC.Cs162	China: Beijing	2017-09-14	2017	sputum	clinical	47		0	31.038462	43	1	0	0	5	8	23	0	0	1	1	4	0	0	C4
GCA_015946685.1	ICDC.Cs431	China: Beijing	2018-02-07	2018	urine	clinical	36	erm(X)=COMPLETE	1	0.000000	40	1	0	1	2	7	21	1	1	1	1	4	0	0	C4
GCA_016728205.1	FDAARGOS_1116	Germany: Braunschweig	before 30.07.1992	1992	leg infection from surgical incision	clinical	1		0	1.099061	51	2	0	2	3	5	26	2	1	2	4	3	1	0	C4
GCA_018164715.1	1D-369	Denmark	2018	2018	Swab toe	clinical	84		0	0.831042	41	1	0	2	5	4	17	0	5	2	1	4	0	0	C4
GCA_018178195.1	1D-419	Denmark	2018	2018	Swab wound	clinical	114		0	1.581897	44	2	0	1	8	6	20	0	3	0	1	2	1	0	C4
GCA_015889065.1	ICDC.Cs361	China: Tangshan	2017-11-08	2017	sputum	clinical	125	aac(3)-XI=COMPLETE aac(6')-Ib3=COMPLETE aph(3'')-Ib=COMPLETE aph(3')-Ia=COMPLETE aph(6)-Id=COMPLETE cmx=COMPLETE erm(X)=COMPLETE sul1=COMPLETE tetA=COMPLETE	9	0.000000	66	2	0	1	4	10	37	3	3	0	2	3	1	0	C3
GCA_015889105.1	ICDC.Cs103	China: Beijing	2016-04-27	2016	sputum	clinical	143	aac(3)-XI=COMPLETE aac(6')-Ib3=COMPLETE aph(3'')-Ib=COMPLETE aph(3')-Ia=COMPLETE aph(6)-Id=COMPLETE cmx=COMPLETE erm(X)=COMPLETE sul1=COMPLETE tet(W)=COMPLETE tetA=COMPLETE	10	0.000000	64	4	0	2	3	8	36	3	5	1	0	2	0	0	C3
GCA_015889305.1	ICDC.Cs541	China: Guangzhou	2017-12-22	2017	sputum	clinical	116	aac(3)-XI=COMPLETE aac(6')-Ib3=COMPLETE aph(3'')-Ib=COMPLETE aph(3')-Ia=COMPLETE aph(6)-Id=COMPLETE cmx=COMPLETE erm(X)=COMPLETE sul1=COMPLETE tet(W)=COMPLETE tetA=COMPLETE	10	0.000000	62	0	0	2	3	8	38	4	4	1	0	1	1	0	C3
GCA_015889405.1	ICDC.Cs358	China: Tangshan	2017-11-09	2017	cerebrospinal fluid	clinical	132	aac(3)-XI=COMPLETE aac(6')-Ib3=COMPLETE aph(3'')-Ib=COMPLETE aph(3')-Ia=COMPLETE aph(6)-Id=COMPLETE cmx=COMPLETE erm(X)=COMPLETE sul1=COMPLETE tetA=COMPLETE	9	0.000000	64	2	0	1	3	10	36	3	3	0	2	3	1	0	C3
GCA_015889655.1	ICDC.Cs414	China: Tangshan	2018-01-16	2018	sputum	clinical	119	aac(3)-XI=COMPLETE aac(6')-Ib3=COMPLETE aph(3'')-Ib=COMPLETE aph(3')-Ia=COMPLETE aph(6)-Id=COMPLETE cmx=COMPLETE erm(X)=COMPLETE sul1=COMPLETE tetA=COMPLETE	9	0.000000	64	2	0	1	5	9	36	4	2	0	2	2	1	0	C3
GCA_015889705.1	ICDC.Cs416	China: Tangshan	2018-01-18	2018	sputum	clinical	128	aac(3)-XI=COMPLETE aac(6')-Ib3=COMPLETE aph(3'')-Ib=COMPLETE aph(3')-Ia=COMPLETE aph(6)-Id=COMPLETE cmx=COMPLETE erm(X)=COMPLETE sul1=COMPLETE tetA=COMPLETE	9	0.000000	69	2	0	1	6	9	40	4	2	0	2	2	1	0	C3
GCA_015889825.1	ICDC.Cs398	China: Tangshan	2017-12-23	2017	sputum	clinical	137	aac(3)-XI=COMPLETE aac(6')-Ib3=COMPLETE aph(3'')-Ib=COMPLETE aph(3')-Ia=COMPLETE aph(6)-Id=COMPLETE cmx=COMPLETE erm(X)=COMPLETE sul1=COMPLETE tetA=COMPLETE	9	0.000000	67	3	0	1	5	9	37	4	2	0	2	3	1	0	C3
GCA_015889845.1	ICDC.Cs061	China: Beijing	2016-02-15	2016	sputum	clinical	141	aac(3)-XI=COMPLETE aac(6')-Ib3=COMPLETE aph(3'')-Ib=COMPLETE aph(3')-Ia=COMPLETE aph(6)-Id=COMPLETE cmx=COMPLETE erm(X)=COMPLETE sul1=COMPLETE tet(W)=COMPLETE tetA=COMPLETE	10	0.000000	63	4	0	2	2	8	37	3	4	1	0	2	0	0	C3
GCA_015889885.1	ICDC.Cs394	China: Tangshan	2017-12-21	2017	sputum	clinical	128	aac(3)-XI=COMPLETE aac(6')-Ib3=COMPLETE aph(3'')-Ib=COMPLETE aph(3')-Ia=COMPLETE aph(6)-Id=COMPLETE cmx=COMPLETE erm(X)=COMPLETE sul1=COMPLETE tetA=COMPLETE	9	0.000000	65	2	0	1	4	9	36	4	3	0	2	3	1	0	C3
GCA_015889905.1	ICDC.Cs389	China: Tangshan	2017-12-16	2017	sputum	clinical	110	aac(3)-XI=COMPLETE aph(3'')-Ib=COMPLETE aph(3')-Ia=COMPLETE aph(6)-Id=COMPLETE cmx=COMPLETE erm(X)=COMPLETE tetA=COMPLETE	7	0.000000	66	2	0	1	3	9	37	4	4	0	2	3	1	0	C3
GCA_015889925.1	ICDC.Cs387	China: Tangshan	2017-12-15	2017	sputum	clinical	121	aac(3)-XI=COMPLETE aac(6')-Ib3=COMPLETE aph(3'')-Ib=COMPLETE aph(3')-Ia=COMPLETE aph(6)-Id=COMPLETE cmx=COMPLETE erm(X)=COMPLETE sul1=COMPLETE tetA=COMPLETE	9	0.000000	63	2	0	1	3	10	35	3	3	0	2	3	1	0	C3
GCA_015889945.1	ICDC.Cs396	China: Tangshan	2017-12-21	2017	sputum	clinical	124	aac(3)-XI=COMPLETE aac(6')-Ib3=COMPLETE aph(3'')-Ib=COMPLETE aph(3')-Ia=COMPLETE aph(6)-Id=COMPLETE cmx=COMPLETE erm(X)=COMPLETE sul1=COMPLETE tetA=COMPLETE	9	0.000000	66	2	0	1	4	10	36	4	3	0	2	3	1	0	C3
GCA_015889985.1	ICDC.Cs072	China: Beijing	2016-02-25	2016	sputum	clinical	137	aac(3)-XI=COMPLETE aac(6')-Ib3=COMPLETE aph(3'')-Ib=COMPLETE aph(3')-Ia=COMPLETE aph(6)-Id=COMPLETE cmx=COMPLETE erm(X)=COMPLETE sul1=COMPLETE tet(W)=COMPLETE tetA=COMPLETE	10	0.000000	69	3	0	3	3	8	39	4	5	1	0	2	1	0	C3
GCA_015890085.1	ICDC.Cs384	China: Tangshan	2017-12-11	2017	sputum	clinical	120	aac(3)-XI=COMPLETE aac(6')-Ib3=COMPLETE aph(3'')-Ib=COMPLETE aph(3')-Ia=COMPLETE aph(6)-Id=COMPLETE cmx=COMPLETE erm(X)=COMPLETE sul1=COMPLETE tetA=COMPLETE tetAB_B=PARTIAL_END_OF_CONTIG	10	0.000000	63	2	0	1	3	6	38	4	3	0	2	3	1	0	C3
GCA_015890285.1	ICDC.Cs379	China: Tangshan	2017-12-09	2017	sputum	clinical	127	aac(3)-XI=COMPLETE aac(6')-Ib3=COMPLETE aph(3'')-Ib=COMPLETE aph(3')-Ia=COMPLETE aph(6)-Id=COMPLETE cmx=COMPLETE erm(X)=COMPLETE sul1=COMPLETE tetA=COMPLETE tetAB_B=PARTIAL_END_OF_CONTIG	10	0.000000	63	2	0	1	6	7	37	3	2	0	2	2	1	0	C3
GCA_015890325.1	ICDC.Cs380	China: Tangshan	2017-12-09	2017	sputum	clinical	121	aac(3)-XI=COMPLETE aac(6')-Ib3=COMPLETE aph(3'')-Ib=COMPLETE aph(3')-Ia=COMPLETE aph(6)-Id=COMPLETE cmx=COMPLETE erm(X)=COMPLETE sul1=COMPLETE tetA=COMPLETE	9	0.000000	63	2	0	1	4	9	34	4	3	0	2	3	1	0	C3
GCA_015890345.1	ICDC.Cs386	China: Tangshan	2017-12-15	2017	sputum	clinical	125	aac(3)-XI=COMPLETE aac(6')-Ib3=COMPLETE aph(3'')-Ib=COMPLETE aph(3')-Ia=COMPLETE aph(6)-Id=COMPLETE cmx=COMPLETE erm(X)=COMPLETE sul1=COMPLETE tetA=COMPLETE	9	0.000000	67	2	0	1	4	11	37	3	3	0	2	3	1	0	C3
GCA_015890405.1	ICDC.Cs053	China: Beijing	2016-02-14	2016	sputum	clinical	117	aac(3)-XI=COMPLETE erm(X)=COMPLETE tet(W)=COMPLETE	3	0.000000	60	4	1	4	5	7	31	3	2	0	1	1	1	0	C3
GCA_015890465.1	ICDC.Cs039	China: Beijing	2016-01-20	2016	sputum	clinical	118	aac(6')-Ib3=COMPLETE sul1=COMPLETE tet(W)=COMPLETE	3	0.000000	53	3	0	4	1	4	29	4	4	1	0	2	1	0	C3
GCA_015890505.1	ICDC.Cs247	China: Beijing	2017-11-13	2017	sputum	clinical	124	aac(3)-XI=COMPLETE aac(6')-Ib3=COMPLETE aph(3'')-Ib=COMPLETE aph(3')-Ia=COMPLETE aph(6)-Id=COMPLETE cmx=COMPLETE erm(X)=COMPLETE sul1=COMPLETE tet(W)=COMPLETE tetA=COMPLETE	10	0.000000	71	4	0	1	4	9	40	4	5	1	0	2	1	0	C3
GCA_015890705.1	ICDC.Cs234	China: Beijing	2017-11-01	2017	sputum	clinical	134	aac(3)-XI=COMPLETE aac(6')-Ib3=COMPLETE aph(3'')-Ib=COMPLETE aph(3')-Ia=COMPLETE aph(6)-Id=COMPLETE cmx=COMPLETE erm(X)=COMPLETE sul1=COMPLETE tet(W)=COMPLETE tetA=COMPLETE	10	0.000000	66	3	0	1	4	9	35	5	5	1	0	2	1	0	C3
GCA_015890725.1	ICDC.Cs024	China: Beijing	2016-01-08	2016	sputum	clinical	146	aac(3)-XI=COMPLETE aac(6')-Ib3=COMPLETE aph(3'')-Ib=COMPLETE aph(3')-Ia=COMPLETE aph(6)-Id=COMPLETE cmx=COMPLETE erm(X)=COMPLETE sul1=COMPLETE tet(W)=COMPLETE tetA=COMPLETE	10	0.000000	71	3	0	2	3	9	42	4	5	1	0	2	0	0	C3
GCA_015890765.1	ICDC.Cs288	China: Guangzhou	2017-09-23	2017	sputum	clinical	91	erm(X)=COMPLETE tet(W)=COMPLETE	2	4.819209	72	5	0	3	4	7	38	3	5	1	1	2	3	0	C3
GCA_015890785.1	ICDC.Cs348	China: Tangshan	2017-10-23	2017	sputum	clinical	126	aac(3)-XI=COMPLETE aac(6')-Ib3=COMPLETE aph(3'')-Ib=COMPLETE aph(3')-Ia=COMPLETE aph(6)-Id=COMPLETE cmx=COMPLETE erm(X)=COMPLETE sul1=COMPLETE tetA=COMPLETE	9	0.000000	66	2	0	1	5	8	38	5	2	0	2	2	1	0	C3
GCA_015890845.1	ICDC.Cs370	China: Tangshan	2017-11-22	2017	sputum	clinical	118	aac(3)-XI=COMPLETE aac(6')-Ib3=COMPLETE aph(3'')-Ib=COMPLETE aph(3')-Ia=COMPLETE aph(6)-Id=PARTIAL aph(6)-Id=PARTIAL_END_OF_CONTIG cmx=COMPLETE erm(X)=COMPLETE sul1=COMPLETE tetA=COMPLETE	10	0.000000	61	3	0	1	4	9	32	4	2	0	2	3	1	0	C3
GCA_015890865.1	ICDC.Cs032	China: Beijing	2016-01-13	2016	sputum	clinical	121	aac(3)-XI=COMPLETE erm(X)=COMPLETE tet(W)=COMPLETE	3	0.000000	55	5	0	3	3	6	30	3	2	0	0	1	1	1	C3
GCA_015891085.1	ICDC.Cs351	China: Tangshan	2017-10-29	2017	sputum	clinical	112	aac(3)-XI=COMPLETE aac(6')-Ib3=COMPLETE aph(3'')-Ib=COMPLETE aph(3')-Ia=COMPLETE aph(6)-Id=COMPLETE cmx=COMPLETE erm(X)=COMPLETE sul1=COMPLETE tetA=COMPLETE	9	0.000000	65	2	0	1	4	11	35	3	3	0	2	3	1	0	C3
GCA_015891225.1	ICDC.Cs209	China: Beijing	2017-10-11	2017	sputum	clinical	125	aac(3)-XI=COMPLETE aac(6')-Ib3=COMPLETE aph(3'')-Ib=COMPLETE aph(3')-Ia=COMPLETE aph(6)-Id=COMPLETE cmx=COMPLETE erm(X)=COMPLETE sul1=COMPLETE tet(W)=COMPLETE tetA=COMPLETE tetAB_B=PARTIAL_END_OF_CONTIG	11	0.000000	73	4	0	2	4	7	43	3	6	1	0	2	1	0	C3
GCA_015891305.1	ICDC.Cs368	China: Tangshan	2017-11-25	2017	sputum	clinical	117	aac(3)-XI=COMPLETE aac(6')-Ib3=COMPLETE aph(3'')-Ib=COMPLETE aph(3')-Ia=COMPLETE aph(6)-Id=COMPLETE cmx=COMPLETE erm(X)=COMPLETE sul1=COMPLETE tetA=COMPLETE	9	0.000000	63	2	0	1	2	9	36	4	3	0	2	3	1	0	C3
GCA_015891385.1	ICDC.Cs461	China: Tangshan	2018-02-28	2018	sputum	clinical	134	aac(3)-XI=COMPLETE aac(6')-Ib3=COMPLETE aph(3'')-Ib=COMPLETE aph(3')-Ia=COMPLETE aph(6)-Id=COMPLETE cmx=COMPLETE erm(X)=COMPLETE sul1=COMPLETE tet(W)=COMPLETE tetA=COMPLETE	10	0.000000	75	4	0	1	5	8	42	4	7	1	0	2	1	0	C3
GCA_015891465.1	ICDC.Cs468	China: Tangshan	2018-03-08	2018	sputum	clinical	122	aac(6')-Ib3=COMPLETE sul1=COMPLETE tet(W)=COMPLETE	3	0.000000	61	3	0	2	3	5	35	4	5	1	0	2	1	0	C3
GCA_015891505.1	ICDC.Cs364	China: Tangshan	2017-11-15	2017	sputum	clinical	131	aac(3)-XI=COMPLETE aac(6')-Ib3=COMPLETE aph(3'')-Ib=COMPLETE aph(3')-Ia=COMPLETE aph(6)-Id=COMPLETE cmx=COMPLETE erm(X)=COMPLETE sul1=COMPLETE tetA=COMPLETE	9	0.000000	67	2	0	1	6	9	37	4	2	0	2	3	1	0	C3
GCA_015891525.1	ICDC.Cs205	China: Beijing	2017-10-09	2017	sputum	clinical	145	aac(3)-XI=COMPLETE aac(6')-Ib3=COMPLETE aph(3'')-Ib=COMPLETE aph(3')-Ia=COMPLETE aph(6)-Id=COMPLETE cmx=COMPLETE erm(X)=COMPLETE sul1=COMPLETE tet(W)=COMPLETE tetA=COMPLETE	10	0.000000	69	3	0	3	3	8	38	4	5	2	0	2	1	0	C3
GCA_015891585.1	ICDC.Cs399	China: Tangshan	2017-12-26	2017	sputum	clinical	119	aac(3)-XI=COMPLETE aac(6')-Ib3=COMPLETE aph(3'')-Ib=COMPLETE aph(3')-Ia=COMPLETE aph(6)-Id=COMPLETE cmx=COMPLETE erm(X)=COMPLETE sul1=COMPLETE tetA=COMPLETE	9	0.000000	66	2	0	1	3	10	37	4	3	0	2	3	1	0	C3
GCA_015891785.1	ICDC.Cs172	China: Beijing	2016-11-16	2016	urine	clinical	125	aac(3)-XI=COMPLETE aac(6')-Ib3=COMPLETE aph(3'')-Ib=COMPLETE aph(3')-Ia=COMPLETE aph(6)-Id=COMPLETE cmx=COMPLETE erm(X)=COMPLETE sul1=COMPLETE tetA=COMPLETE	9	0.000000	63	4	0	0	5	9	33	4	2	1	1	3	1	0	C3
GCA_015891925.1	ICDC.Cs411	China: Tangshan	2018-01-11	2018	sputum	clinical	127	aac(3)-XI=COMPLETE aac(6')-Ib3=COMPLETE aph(3'')-Ib=COMPLETE aph(3')-Ia=COMPLETE aph(6)-Id=COMPLETE cmx=COMPLETE erm(X)=COMPLETE sul1=COMPLETE tetA=COMPLETE	9	0.000000	67	2	0	1	6	9	38	4	2	0	2	2	1	0	C3
GCA_015891945.1	ICDC.Cs405	China: Tangshan	2018-01-05	2018	sputum	clinical	118	aac(3)-XI=COMPLETE aac(6')-Ib3=COMPLETE aph(3'')-Ib=COMPLETE aph(3')-Ia=COMPLETE aph(6)-Id=COMPLETE cmx=COMPLETE erm(X)=COMPLETE sul1=COMPLETE tetA=COMPLETE	9	0.000000	69	2	0	1	6	9	40	4	2	0	2	2	1	0	C3
GCA_015891965.1	ICDC.Cs404	China: Tangshan	2018-01-04	2018	sputum	clinical	117	aac(3)-XI=COMPLETE aac(6')-Ib3=COMPLETE aph(3'')-Ib=COMPLETE aph(3')-Ia=COMPLETE aph(6)-Id=COMPLETE cmx=COMPLETE erm(X)=COMPLETE sul1=COMPLETE tetA=COMPLETE	9	0.000000	66	2	0	1	3	9	38	4	3	0	2	3	1	0	C3
GCA_015891985.1	ICDC.Cs413	China: Tangshan	2018-01-16	2018	sputum	clinical	129	aac(3)-XI=COMPLETE aac(6')-Ib3=COMPLETE aph(3'')-Ib=COMPLETE aph(3')-Ia=COMPLETE aph(6)-Id=COMPLETE cmx=COMPLETE erm(X)=COMPLETE sul1=COMPLETE tetA=COMPLETE	9	0.000000	66	3	0	1	5	9	36	4	2	0	2	3	1	0	C3
GCA_015892005.1	ICDC.Cs401	China: Tangshan	2017-12-26	2017	sputum	clinical	130	aac(3)-XI=COMPLETE aac(6')-Ib3=COMPLETE aph(3'')-Ib=COMPLETE aph(3')-Ia=COMPLETE aph(6)-Id=COMPLETE cmx=COMPLETE erm(X)=COMPLETE sul1=COMPLETE tetA=COMPLETE	9	0.000000	65	2	0	1	4	9	36	4	3	0	2	3	1	0	C3
GCA_015892065.1	ICDC.Cs362	China: Tangshan	2017-11-17	2017	sputum	clinical	119	aac(3)-XI=COMPLETE aac(6')-Ib3=COMPLETE aph(3'')-Ib=COMPLETE aph(3')-Ia=COMPLETE aph(6)-Id=COMPLETE cmx=COMPLETE erm(X)=COMPLETE sul1=COMPLETE tetA=COMPLETE	9	0.000000	65	2	0	1	4	10	35	4	3	0	2	3	1	0	C3
GCA_015944675.1	ICDC.Cs488	China: Beijing	2018-03-23	2018	sputum	clinical	118	aac(3)-XI=COMPLETE aph(3'')-Ib=COMPLETE aph(3')-Ia=COMPLETE aph(6)-Id=PARTIAL_END_OF_CONTIG cmx=COMPLETE erm(X)=COMPLETE tetA=COMPLETE	7	0.000000	57	2	0	1	3	9	29	4	3	0	2	3	1	0	C3
GCA_015944695.1	ICDC.Cs471	China: Beijing	2018-03-12	2018	sputum	clinical	128	aac(3)-XI=COMPLETE aac(6')-Ib3=COMPLETE aph(3'')-Ib=COMPLETE aph(3')-Ia=COMPLETE aph(6)-Id=PARTIAL_END_OF_CONTIG cmx=COMPLETE erm(X)=COMPLETE sul1=COMPLETE tetA=COMPLETE	9	0.000000	59	3	0	1	4	9	30	4	2	0	2	3	1	0	C3
GCA_015944735.1	ICDC.Cs475	China: Beijing	2018-03-14	2018	sputum	clinical	119	aac(3)-XI=COMPLETE aac(6')-Ib3=COMPLETE aph(3'')-Ib=COMPLETE aph(3')-Ia=COMPLETE aph(6)-Id=PARTIAL_END_OF_CONTIG cmx=COMPLETE erm(X)=COMPLETE sul1=COMPLETE tetA=COMPLETE	9	0.000000	59	2	0	1	4	9	31	4	2	0	2	3	1	0	C3
GCA_015944775.1	ICDC.Cs477	China: Beijing	2018-03-15	2018	sputum	clinical	126	aac(3)-XI=COMPLETE aac(6')-Ib3=COMPLETE aph(3'')-Ib=COMPLETE aph(3')-Ia=COMPLETE aph(6)-Id=PARTIAL_END_OF_CONTIG cmx=COMPLETE erm(X)=COMPLETE sul1=COMPLETE tetA=COMPLETE	9	0.000000	60	3	0	1	3	9	32	4	2	0	2	3	1	0	C3
GCA_015944795.1	ICDC.Cs481	China: Beijing	2018-03-16	2018	sputum	clinical	124	aac(3)-XI=COMPLETE aac(6')-Ib3=COMPLETE aph(3'')-Ib=COMPLETE aph(3')-Ia=COMPLETE aph(6)-Id=PARTIAL_END_OF_CONTIG cmx=COMPLETE erm(X)=COMPLETE sul1=COMPLETE tetA=COMPLETE	9	0.000000	60	3	0	1	4	9	30	4	2	1	2	3	1	0	C3
GCA_015944815.1	ICDC.Cs181	China: Beijing	2017-09-25	2017	sputum	clinical	139	aac(3)-XI=COMPLETE aac(6')-Ib3=COMPLETE aph(3'')-Ib=COMPLETE aph(3')-Ia=COMPLETE aph(6)-Id=COMPLETE cmx=COMPLETE erm(X)=COMPLETE sul1=COMPLETE tet(W)=COMPLETE tetA=COMPLETE	10	0.000000	66	3	0	1	3	9	34	5	7	1	0	2	1	0	C3
GCA_015945195.1	ICDC.Cs491	China: Beijing	2018-03-28	2018	sputum	clinical	122	aac(3)-XI=COMPLETE aac(6')-Ib3=COMPLETE aph(3'')-Ib=COMPLETE aph(3')-Ia=COMPLETE aph(6)-Id=PARTIAL_END_OF_CONTIG cmx=COMPLETE erm(X)=COMPLETE sul1=COMPLETE tetA=COMPLETE	9	0.000000	62	3	0	1	4	9	32	4	2	1	2	3	1	0	C3
GCA_015945295.1	ICDC.Cs474	China: Beijing	2018-03-12	2018	sputum	clinical	120	aac(3)-XI=COMPLETE aac(6')-Ib3=COMPLETE aph(3'')-Ib=COMPLETE aph(3')-Ia=COMPLETE aph(6)-Id=PARTIAL_END_OF_CONTIG cmx=COMPLETE erm(X)=COMPLETE sul1=COMPLETE tetA=COMPLETE	9	0.000000	61	3	0	1	4	9	32	4	2	0	2	3	1	0	C3
GCA_015945595.1	ICDC.Cs163	China: Beijing	2017-09-14	2017	sputum	clinical	131	aac(3)-XI=COMPLETE aac(6')-Ib3=COMPLETE aph(3'')-Ib=COMPLETE aph(3')-Ia=COMPLETE aph(6)-Id=COMPLETE cmx=COMPLETE erm(X)=COMPLETE sul1=COMPLETE tet(W)=COMPLETE tetA=COMPLETE tetAB_B=PARTIAL	11	0.000000	68	4	0	3	3	8	38	4	4	1	0	2	1	0	C3
GCA_015945695.1	ICDC.Cs492	China: Beijing	2018-03-29	2018	sputum	clinical	117	aac(3)-XI=COMPLETE aac(6')-Ib3=COMPLETE aph(3'')-Ib=COMPLETE aph(3')-Ia=COMPLETE aph(6)-Id=PARTIAL_END_OF_CONTIG cmx=COMPLETE erm(X)=COMPLETE sul1=COMPLETE tetA=COMPLETE	9	0.000000	61	2	0	1	3	9	33	4	2	1	2	3	1	0	C3
GCA_015945985.1	ICDC.Cs258	China: Beijing	2017-11-21	2017	sputum	clinical	127	aac(3)-XI=COMPLETE aac(6')-Ib3=COMPLETE aph(3'')-Ib=COMPLETE aph(3')-Ia=COMPLETE aph(6)-Id=PARTIAL_END_OF_CONTIG cmx=COMPLETE erm(X)=COMPLETE sul1=COMPLETE tetA=COMPLETE	9	0.000000	58	2	0	1	3	9	31	4	2	0	2	3	1	0	C3
GCA_015946005.1	ICDC.Cs252	China: Beijing	2017-11-15	2017	sputum	clinical	131	aac(3)-XI=COMPLETE aac(6')-Ib3=COMPLETE aph(3'')-Ib=COMPLETE aph(3')-Ia=COMPLETE aph(6)-Id=COMPLETE cmx=COMPLETE erm(X)=COMPLETE sul1=COMPLETE tet(W)=COMPLETE tetA=COMPLETE	10	0.000000	73	3	0	4	3	8	42	3	5	2	0	2	1	0	C3
GCA_015946505.1	ICDC.Cs433	China: Beijing	2018-02-08	2018	sputum	clinical	124	aac(3)-XI=COMPLETE aac(6')-Ib3=COMPLETE aph(3'')-Ib=COMPLETE aph(3')-Ia=COMPLETE aph(6)-Id=PARTIAL_END_OF_CONTIG cmx=COMPLETE erm(X)=COMPLETE sul1=COMPLETE tetA=COMPLETE	9	0.000000	60	2	0	1	4	9	32	4	2	0	2	3	1	0	C3
GCA_015946565.1	ICDC.Cs307	China: Beijing	2018-01-08	2018	sputum	clinical	122	aac(3)-XI=COMPLETE aac(6')-Ib3=COMPLETE aph(3'')-Ib=COMPLETE aph(3')-Ia=COMPLETE aph(6)-Id=PARTIAL_END_OF_CONTIG cmx=COMPLETE erm(X)=COMPLETE sul1=COMPLETE tetA=COMPLETE	9	0.000000	57	2	0	1	3	9	30	4	2	0	2	3	1	0	C3
GCA_015946665.1	ICDC.Cs423	China: Beijing	2018-01-03	2018	sputum	clinical	126	aac(3)-XI=COMPLETE aac(6')-Ib3=COMPLETE aph(3'')-Ib=COMPLETE aph(3')-Ia=COMPLETE aph(6)-Id=PARTIAL_END_OF_CONTIG cmx=COMPLETE erm(X)=COMPLETE sul1=COMPLETE tetA=COMPLETE	9	0.000000	58	2	0	1	4	9	30	4	2	0	2	3	1	0	C3
GCA_015946705.1	ICDC.Cs442	China: Beijing	2018-02-22	2018	sputum	clinical	125	aac(3)-XI=COMPLETE aac(6')-Ib3=COMPLETE aph(3'')-Ib=COMPLETE aph(3')-Ia=COMPLETE aph(6)-Id=PARTIAL_END_OF_CONTIG cmx=COMPLETE erm(X)=COMPLETE sul1=COMPLETE tetA=COMPLETE	9	0.000000	60	3	0	1	4	9	31	4	2	0	2	3	1	0	C3
GCA_015946725.1	ICDC.Cs429	China: Beijing	2018-02-03	2018	sputum	clinical	121	aac(3)-XI=COMPLETE aac(6')-Ib3=COMPLETE aph(3'')-Ib=COMPLETE aph(3')-Ia=COMPLETE aph(6)-Id=PARTIAL_END_OF_CONTIG cmx=COMPLETE erm(X)=COMPLETE sul1=COMPLETE tetA=COMPLETE	9	0.000000	61	2	0	1	4	9	32	4	2	1	2	3	1	0	C3
GCA_015946945.1	ICDC.Cs269	China: Beijing	2017-12-05	2017	sputum	clinical	88	aac(3)-XI=COMPLETE aph(3'')-Ib=COMPLETE aph(3')-Ia=COMPLETE aph(6)-Id=COMPLETE cmx=COMPLETE erm(X)=COMPLETE tet(W)=COMPLETE tetA=COMPLETE	8	3.226913	62	3	0	2	2	7	38	3	3	0	1	2	1	0	C3
GCA_015947085.1	ICDC.Cs467	China: Beijing	2018-03-07	2018	sputum	clinical	120	aac(3)-XI=COMPLETE aac(6')-Ib3=COMPLETE aph(3'')-Ib=COMPLETE aph(3')-Ia=COMPLETE aph(6)-Id=PARTIAL_END_OF_CONTIG cmx=COMPLETE erm(X)=COMPLETE sul1=COMPLETE tetA=COMPLETE	9	0.000000	60	2	0	1	4	9	31	4	2	1	2	3	1	0	C3
GCA_015947105.1	ICDC.Cs459	China: Beijing	2018-02-28	2018	sputum	clinical	124	aac(3)-XI=COMPLETE aac(6')-Ib3=COMPLETE aph(3'')-Ib=COMPLETE aph(3')-Ia=COMPLETE aph(6)-Id=PARTIAL_END_OF_CONTIG cmx=COMPLETE erm(X)=COMPLETE sul1=COMPLETE tetA=COMPLETE	9	0.000000	59	2	0	1	4	9	31	4	2	0	2	3	1	0	C3
GCA_016889445.1	FDAARGOS_1197	Germany: Braunschweig	2011	2011	blood	clinical	2	aac(3)-XI=COMPLETE aph(3'')-Ib=COMPLETE aph(3')-Ia=COMPLETE aph(6)-Id=COMPLETE cmx=COMPLETE erm(X)=COMPLETE tet(W)=COMPLETE tetA=COMPLETE	8	5.035714	180	1	0	12	29	15	86	4	17	3	4	6	1	2	C3
GCA_011682965.1	CSc27	China: Beijing	2018-03-15	2018	sputum	clinical	81	aac(3)-XI=COMPLETE aac(6')-Ia=COMPLETE aadA1=COMPLETE erm(X)=COMPLETE sul1=COMPLETE tet(W)=COMPLETE	6	0.000000	72	3	0	5	5	11	35	4	1	1	3	4	0	0	C2
GCA_011682985.1	NSCs27	China: Beijing	2018-03-08	2018	nasopharynx	clinical	70	aac(3)-XI=COMPLETE aac(6')-Ia=COMPLETE aadA1=COMPLETE erm(X)=COMPLETE sul1=COMPLETE tet(W)=COMPLETE	6	0.000000	63	3	0	5	4	11	29	4	1	1	3	2	0	0	C2
GCA_015889085.1	ICDC.Cs118	China: Beijing	2016-04-29	2016	sputum	clinical	81	aac(3)-XI=COMPLETE aac(6')-Ia=COMPLETE aadA1=COMPLETE erm(X)=COMPLETE sul1=COMPLETE tet(W)=COMPLETE	6	0.000000	65	4	0	3	4	12	30	3	2	1	5	0	0	1	C2
GCA_015889125.1	ICDC.Cs101	China: Beijing	2016-04-26	2016	sputum	clinical	88	aac(3)-XI=COMPLETE aac(6')-Ia=COMPLETE aadA1=COMPLETE erm(X)=COMPLETE sul1=COMPLETE tet(W)=COMPLETE	6	0.000000	62	4	0	4	4	12	27	3	2	0	4	1	0	1	C2
GCA_015889145.1	ICDC.Cs110	China: Beijing	2016-05-18	2016	sputum	clinical	85	aac(3)-XI=COMPLETE aac(6')-Ia=COMPLETE aadA1=COMPLETE erm(X)=COMPLETE sul1=COMPLETE tet(W)=COMPLETE	6	0.000000	63	4	0	3	4	12	28	3	2	0	5	1	0	1	C2
GCA_015889225.1	ICDC.Cs539	China: Guangzhou	2018-02-10	2018	sputum	clinical	94	aac(3)-XI=COMPLETE aac(6')-Ia=COMPLETE aadA1=COMPLETE erm(X)=COMPLETE sul1=COMPLETE tet(W)=COMPLETE	6	0.000000	57	3	0	3	3	11	27	3	2	1	2	1	0	1	C2
GCA_015889245.1	ICDC.Cs534	China: Guangzhou	2018-02-03	2018	sputum	clinical	94	aac(3)-XI=COMPLETE aac(6')-Ia=COMPLETE aadA1=COMPLETE erm(X)=COMPLETE sul1=COMPLETE tet(W)=COMPLETE	6	0.000000	58	3	0	3	2	11	29	3	2	1	3	1	0	0	C2
GCA_015889265.1	ICDC.Cs536	China: Guangzhou	2018-01-20	2018	sputum	clinical	95	aac(3)-XI=COMPLETE aac(6')-Ia=COMPLETE aadA1=COMPLETE erm(X)=COMPLETE sul1=COMPLETE tet(W)=COMPLETE	6	0.000000	48	2	0	3	3	11	22	3	1	0	3	0	0	0	C2
GCA_015889345.1	ICDC.Cs125	China: Beijing	2016-06-07	2016	sputum	clinical	109	aac(3)-XI=COMPLETE aac(6')-Ia=COMPLETE aadA1=COMPLETE erm(X)=COMPLETE sul1=COMPLETE tet(W)=COMPLETE	6	0.000000	64	4	0	4	5	12	28	3	2	1	3	1	0	1	C2
GCA_015889355.1	ICDC.Cs538	China: Guangzhou	2018-01-19	2018	sputum	clinical	85	aac(3)-XI=COMPLETE aac(6')-Ia=COMPLETE aadA1=COMPLETE erm(X)=COMPLETE sul1=COMPLETE tet(W)=COMPLETE	6	0.000000	57	3	0	3	2	10	28	3	2	1	4	1	0	0	C2
GCA_015889385.1	ICDC.Cs535	China: Guangzhou	2018-02-09	2018	sputum	clinical	89	aac(3)-XI=COMPLETE aac(6')-Ia=COMPLETE aadA1=COMPLETE erm(X)=COMPLETE sul1=COMPLETE tet(W)=COMPLETE	6	0.000000	53	4	0	2	3	12	23	3	2	0	4	0	0	0	C2
GCA_015889425.1	ICDC.Cs421	China: Tangshan	2018-01-29	2018	sputum	clinical	88	aac(3)-XI=COMPLETE aac(6')-Ia=COMPLETE aadA1=COMPLETE erm(X)=COMPLETE sul1=COMPLETE tet(W)=PARTIAL_END_OF_CONTIG	6	0.000000	64	3	0	4	5	11	28	4	2	0	5	1	0	1	C2
GCA_015889445.1	ICDC.Cs130	China: Beijing	2016-07-08	2016	sputum	clinical	86	aac(3)-XI=COMPLETE aac(6')-Ia=COMPLETE aadA1=COMPLETE erm(X)=COMPLETE sul1=COMPLETE tet(W)=COMPLETE	6	0.000000	63	4	0	4	4	11	29	3	2	0	4	1	0	1	C2
GCA_015889455.1	ICDC.Cs540	China: Guangzhou	2017-12-17	2017	sputum	clinical	95	aac(3)-XI=COMPLETE aac(6')-Ia=COMPLETE aadA1=COMPLETE erm(X)=COMPLETE sul1=COMPLETE tet(W)=COMPLETE	6	0.000000	54	3	0	3	3	9	29	3	1	0	3	0	0	0	C2
GCA_015889485.1	ICDC.Cs533	China: Guangzhou	2018-02-11	2018	sputum	clinical	87	aac(6')-Ia=COMPLETE aadA1=COMPLETE erm(X)=COMPLETE sul1=COMPLETE tet(W)=COMPLETE	5	0.000000	51	2	0	3	3	10	26	2	2	0	3	0	0	0	C2
GCA_015889535.1	ICDC.Cs544	China: Guangzhou	2017-12-11	2017	sputum	clinical	97	aac(3)-XI=COMPLETE aac(6')-Ia=COMPLETE aadA1=COMPLETE erm(X)=COMPLETE sul1=COMPLETE tet(W)=COMPLETE	6	0.000000	52	3	0	3	3	12	23	3	2	0	3	0	0	0	C2
GCA_015889565.1	ICDC.Cs280	China: Guangzhou	2017-10-24	2017	sputum	clinical	85	aac(3)-XI=COMPLETE aac(6')-Ia=COMPLETE aadA1=COMPLETE erm(X)=COMPLETE sul1=COMPLETE tet(W)=COMPLETE	6	0.000000	51	2	0	3	3	11	24	3	2	0	3	0	0	0	C2
GCA_015889645.1	ICDC.Cs279	China: Guangzhou	2017-09-20	2017	sputum	clinical	106	aac(3)-XI=COMPLETE aac(6')-Ia=COMPLETE aadA1=COMPLETE erm(X)=COMPLETE sul1=COMPLETE tet(W)=COMPLETE	6	0.000000	59	4	0	4	3	13	25	3	2	0	4	1	0	0	C2
GCA_015889745.1	ICDC.Cs271	China: Beijing	2017-12-11	2017	sputum	clinical	78	aac(3)-XI=COMPLETE erm(X)=COMPLETE	2	0.000000	52	2	0	5	2	8	23	2	1	1	5	2	0	1	C2
GCA_015889765.1	ICDC.Cs091	China: Beijing	2016-03-15	2016	sputum	clinical	94	aac(3)-XI=COMPLETE aac(6')-Ia=COMPLETE aadA1=COMPLETE erm(X)=COMPLETE sul1=COMPLETE tet(W)=COMPLETE	6	0.000000	62	3	0	4	4	10	28	3	2	0	4	3	0	1	C2
GCA_015889785.1	ICDC.Cs095	China: Beijing	2016-03-29	2016	sputum	clinical	89	aac(3)-XI=COMPLETE aac(6')-Ia=COMPLETE aadA1=COMPLETE erm(X)=COMPLETE sul1=COMPLETE tet(W)=COMPLETE	6	0.000000	66	4	0	4	5	12	28	3	2	0	5	2	0	1	C2
GCA_015889805.1	ICDC.Cs064	China: Beijing	2016-02-16	2016	sputum	clinical	89	aac(3)-XI=COMPLETE aac(6')-Ia=COMPLETE aadA1=COMPLETE erm(X)=COMPLETE sul1=COMPLETE tet(W)=COMPLETE	6	0.000000	65	3	0	4	4	12	31	3	2	0	4	1	0	1	C2
GCA_015890045.1	ICDC.Cs067	China: Beijing	2016-02-24	2016	sputum	clinical	88	aac(3)-XI=COMPLETE aac(6')-Ia=COMPLETE aadA1=COMPLETE erm(X)=COMPLETE sul1=COMPLETE tet(W)=COMPLETE	6	0.000000	67	3	0	4	4	12	32	3	2	0	5	1	0	1	C2
GCA_015890105.1	ICDC.Cs089	China: Beijing	2016-04-01	2016	sputum	clinical	90	aac(3)-XI=COMPLETE aac(6')-Ia=COMPLETE aadA1=COMPLETE erm(X)=COMPLETE sul1=COMPLETE tet(W)=COMPLETE	6	0.000000	60	4	0	4	4	12	24	3	2	0	5	1	0	1	C2
GCA_015890125.1	ICDC.Cs079	China: Beijing	2016-03-03	2016	sputum	clinical	98	aac(3)-XI=COMPLETE aac(6')-Ia=COMPLETE aadA1=COMPLETE erm(X)=COMPLETE sul1=COMPLETE tet(W)=COMPLETE	6	0.000000	64	4	0	4	4	12	29	3	2	0	4	1	0	1	C2
GCA_015890145.1	ICDC.Cs257	China: Beijing	2017-11-02	2017	sputum	clinical	79	aac(3)-XI=COMPLETE erm(X)=COMPLETE	2	0.000000	53	2	0	5	3	9	23	1	1	1	5	2	0	1	C2
GCA_015890185.1	ICDC.Cs374	China: Tangshan	2017-12-04	2017	Cather Tip	clinical	90	aac(3)-XI=COMPLETE aac(6')-Ia=COMPLETE aadA1=COMPLETE erm(X)=COMPLETE sul1=COMPLETE tet(W)=COMPLETE	6	0.000000	62	3	0	4	3	12	28	3	3	0	5	1	0	0	C2
GCA_015890245.1	ICDC.Cs372	China: Tangshan	2017-12-02	2017	sputum	clinical	89	aac(3)-XI=COMPLETE aac(6')-Ia=COMPLETE aadA1=COMPLETE erm(X)=COMPLETE sul1=COMPLETE tet(W)=COMPLETE	6	0.000000	69	4	0	4	3	12	32	4	4	0	5	1	0	0	C2
GCA_015890375.1	ICDC.Cs054	China: Beijing	2016-02-14	2016	sputum	clinical	91	aac(3)-XI=COMPLETE aac(6')-Ia=COMPLETE aadA1=COMPLETE erm(X)=COMPLETE sul1=COMPLETE tet(W)=COMPLETE	6	0.000000	67	2	0	4	4	11	34	3	2	0	4	2	0	1	C2
GCA_015890645.1	ICDC.Cs516	China: Guangzhou	2018-01-29	2018	sputum	clinical	119	aac(3)-XI=COMPLETE aac(6')-Ia=COMPLETE aadA1=COMPLETE erm(X)=COMPLETE sul1=COMPLETE tet(W)=COMPLETE	6	0.000000	52	2	0	2	3	11	25	4	1	0	3	1	0	0	C2
GCA_015890655.1	ICDC.Cs283	China: Guangzhou	2017-11-01	2017	sputum	clinical	96	aac(3)-XI=COMPLETE aac(6')-Ia=COMPLETE aadA1=COMPLETE erm(X)=COMPLETE sul1=COMPLETE tet(W)=COMPLETE	6	0.000000	53	4	0	3	3	11	24	3	2	0	3	0	0	0	C2
GCA_015890805.1	ICDC.Cs290	China: Guangzhou	2017-09-20	2017	sputum	clinical	92	aac(3)-XI=COMPLETE aac(6')-Ia=COMPLETE aadA1=COMPLETE erm(X)=COMPLETE sul1=COMPLETE tet(W)=COMPLETE	6	0.000000	52	3	0	3	3	13	23	3	2	0	2	0	0	0	C2
GCA_015890825.1	ICDC.Cs285	China: Guangzhou	2017-10-28	2017	sputum	clinical	91	aac(3)-XI=COMPLETE aac(6')-Ia=COMPLETE aadA1=COMPLETE erm(X)=COMPLETE sul1=COMPLETE tet(W)=COMPLETE	6	0.000000	58	2	0	3	3	11	29	3	2	0	3	1	0	1	C2
GCA_015890905.1	ICDC.Cs020	China: Beijing	2016-01-06	2016	sputum	clinical	98	aac(3)-XI=COMPLETE aac(6')-Ia=COMPLETE aadA1=COMPLETE erm(X)=COMPLETE sul1=COMPLETE tet(W)=COMPLETE	6	0.000000	63	4	0	4	4	12	27	3	2	0	4	2	0	1	C2
GCA_015890925.1	ICDC.Cs518	China: Guangzhou	2018-02-05	2018	sputum	clinical	98	aac(3)-XI=COMPLETE aac(6')-Ia=COMPLETE aadA1=COMPLETE erm(X)=COMPLETE sul1=COMPLETE tet(W)=COMPLETE	6	0.000000	49	2	0	3	3	11	22	3	2	0	2	1	0	0	C2
GCA_015890945.1	ICDC.Cs521	China: Guangzhou	2018-01-29	2018	sputum	clinical	92	aac(3)-XI=COMPLETE aac(6')-Ia=COMPLETE aadA1=COMPLETE erm(X)=COMPLETE sul1=COMPLETE tet(W)=COMPLETE	6	0.000000	53	3	0	2	3	11	25	3	2	0	4	0	0	0	C2
GCA_015890985.1	ICDC.Cs352	China: Tangshan	2017-10-31	2017	sputum	clinical	87	aac(3)-XI=COMPLETE aac(6')-Ia=COMPLETE aadA1=COMPLETE erm(X)=COMPLETE sul1=COMPLETE tet(W)=COMPLETE	6	0.000000	66	3	0	4	2	12	32	3	3	1	4	2	0	0	C2
GCA_015891005.1	ICDC.Cs528	China: Guangzhou	2018-01-22	2018	sputum	clinical	98	aac(3)-XI=COMPLETE aac(6')-Ia=COMPLETE aadA1=COMPLETE erm(X)=COMPLETE sul1=COMPLETE tet(W)=COMPLETE	6	0.000000	56	3	0	3	3	13	25	3	2	0	4	0	0	0	C2
GCA_015891025.1	ICDC.Cs522	China: Guangzhou	2018-02-02	2018	sputum	clinical	108	aac(3)-XI=COMPLETE aac(6')-Ia=COMPLETE aadA1=COMPLETE erm(X)=COMPLETE sul1=COMPLETE tet(W)=COMPLETE	6	0.000000	53	4	0	3	3	11	24	3	2	0	3	0	0	0	C2
GCA_015891105.1	ICDC.Cs525	China: Guangzhou	2018-01-20	2018	sputum	clinical	100	aac(3)-XI=COMPLETE aac(6')-Ia=COMPLETE aadA1=COMPLETE erm(X)=COMPLETE sul1=COMPLETE tet(W)=COMPLETE	6	0.000000	54	3	0	3	3	11	27	3	1	0	3	0	0	0	C2
GCA_015891125.1	ICDC.Cs532	China: Guangzhou	2018-02-03	2018	sputum	clinical	92	aac(3)-XI=COMPLETE aac(6')-Ia=COMPLETE aadA1=COMPLETE erm(X)=COMPLETE sul1=COMPLETE tet(W)=COMPLETE	6	0.000000	53	3	0	3	4	13	23	4	1	0	2	0	0	0	C2
GCA_015891145.1	ICDC.Cs524	China: Guangzhou	2018-02-03	2018	sputum	clinical	91	aac(6')-Ia=COMPLETE aadA1=COMPLETE erm(X)=COMPLETE sul1=COMPLETE tet(W)=COMPLETE	5	46.000000	53	4	0	3	3	11	26	2	1	0	2	1	0	0	C2
GCA_015891165.1	ICDC.Cs291	China: Guangzhou	2017-09-22	2017	sputum	clinical	96	aac(3)-XI=COMPLETE aac(6')-Ia=COMPLETE aadA1=COMPLETE erm(X)=COMPLETE sul1=COMPLETE tet(W)=COMPLETE	6	0.000000	61	2	0	3	3	11	30	3	3	1	4	0	0	1	C2
GCA_015891185.1	ICDC.Cs003	China: Beijing	2016-01-04	2016	sputum	clinical	86	aac(3)-XI=COMPLETE aac(6')-Ia=COMPLETE aadA1=COMPLETE erm(X)=COMPLETE sul1=COMPLETE tet(W)=COMPLETE	6	0.000000	65	3	0	4	4	12	30	4	2	0	4	1	0	1	C2
GCA_015891205.1	ICDC.Cs287	China: Guangzhou	2017-09-23	2017	sputum	clinical	91	aac(3)-XI=COMPLETE aac(6')-Ia=COMPLETE aadA1=COMPLETE erm(X)=COMPLETE sul1=COMPLETE tet(W)=COMPLETE	6	11.217391	53	3	0	3	3	12	24	3	1	0	3	0	0	1	C2
GCA_015891245.1	ICDC.Cs029	China: Beijing	2016-01-12	2016	sputum	clinical	95	aac(3)-XI=COMPLETE aac(6')-Ia=COMPLETE aadA1=COMPLETE erm(X)=COMPLETE sul1=COMPLETE tet(W)=COMPLETE	6	0.000000	65	4	0	4	3	11	31	3	2	0	5	1	0	1	C2
GCA_015891285.1	ICDC.Cs295	China: Guangzhou	2017-11-24	2017	sputum	clinical	102	aac(3)-XI=COMPLETE aac(6')-Ia=COMPLETE aadA1=COMPLETE erm(X)=COMPLETE sul1=COMPLETE tet(W)=COMPLETE	6	0.000000	52	2	0	4	3	11	23	2	2	0	3	2	0	0	C2
GCA_015891325.1	ICDC.Cs294	China: Guangzhou	2017-11-08	2017	blood	clinical	91	aac(3)-XI=COMPLETE aac(6')-Ia=COMPLETE aadA1=COMPLETE erm(X)=COMPLETE sul1=COMPLETE tet(W)=COMPLETE	6	39.608696	52	4	0	3	2	12	22	3	2	0	3	0	0	1	C2
GCA_015891365.1	ICDC.Cs232	China: Beijing	2017-10-31	2017	sputum	clinical	108	aac(3)-XI=COMPLETE aac(6')-Ia=COMPLETE aadA1=COMPLETE erm(X)=COMPLETE sul1=COMPLETE tet(W)=COMPLETE	6	0.000000	65	4	0	4	4	12	30	3	2	0	4	2	0	0	C2
GCA_015891405.1	ICDC.Cs275	China: Beijing	2017-12-08	2017	sputum	clinical	92	aac(3)-XI=COMPLETE aac(6')-Ia=COMPLETE aadA1=COMPLETE erm(X)=COMPLETE erm(X)=PARTIAL_END_OF_CONTIG sul1=COMPLETE tet(W)=COMPLETE	7	0.000000	67	3	0	4	4	11	29	4	5	1	4	1	0	1	C2
GCA_015891425.1	ICDC.Cs479	China: Tangshan	2018-03-16	2018	sputum	clinical	90	aac(3)-XI=COMPLETE aac(6')-Ia=COMPLETE aadA1=COMPLETE erm(X)=COMPLETE sul1=COMPLETE tet(W)=COMPLETE	6	0.000000	66	4	0	4	4	11	28	4	4	1	4	1	0	1	C2
GCA_015891445.1	ICDC.Cs470	China: Tangshan	2018-03-09	2018	sputum	clinical	97	aac(3)-XI=COMPLETE aac(6')-Ia=COMPLETE aadA1=COMPLETE erm(X)=COMPLETE erm(X)=PARTIAL_END_OF_CONTIG sul1=COMPLETE tet(W)=COMPLETE	7	0.000000	64	3	0	4	4	11	27	3	5	1	4	1	0	1	C2
GCA_015891485.1	ICDC.Cs202	China: Beijing	2017-10-11	2017	sputum	clinical	90	aac(3)-XI=COMPLETE aac(6')-Ia=COMPLETE aadA1=COMPLETE erm(X)=COMPLETE sul1=COMPLETE tet(W)=COMPLETE	6	0.000000	66	3	0	4	4	12	30	3	2	1	5	1	0	1	C2
GCA_015891605.1	ICDC.Cs184	China: Beijing	2016-08-03	2016	sputum	clinical	85	aac(3)-XI=COMPLETE aac(6')-Ia=COMPLETE aadA1=COMPLETE erm(X)=COMPLETE sul1=COMPLETE tet(W)=COMPLETE	6	0.000000	64	4	0	4	4	10	28	4	2	0	5	2	0	1	C2
GCA_015891685.1	ICDC.Cs151	China: Beijing	2016-12-22	2016	sputum	clinical	91	aac(3)-XI=COMPLETE aac(6')-Ia=COMPLETE aadA1=COMPLETE erm(X)=COMPLETE erm(X)=PARTIAL erm(X)=PARTIAL_END_OF_CONTIG sul1=COMPLETE tet(W)=COMPLETE	8	0.000000	59	3	0	4	3	12	27	3	2	0	3	1	0	1	C2
GCA_015891765.1	ICDC.Cs169	China: Beijing	2016-09-20	2016	sputum	clinical	89	aac(3)-XI=COMPLETE aac(6')-Ia=COMPLETE aadA1=COMPLETE erm(X)=COMPLETE sul1=COMPLETE tet(W)=COMPLETE	6	0.000000	64	3	0	4	4	11	30	3	2	0	5	1	0	1	C2
GCA_015891815.1	ICDC.Cs140	China: Beijing	2016-07-28	2016	sputum	clinical	91	aac(3)-XI=COMPLETE aac(6')-Ia=COMPLETE aadA1=COMPLETE erm(X)=COMPLETE sul1=COMPLETE tet(W)=COMPLETE	6	0.000000	62	3	0	4	4	12	27	3	2	0	5	1	0	1	C2
GCA_015891845.1	ICDC.Cs145	China: Beijing	2016-08-16	2016	sputum	clinical	94	aac(3)-XI=COMPLETE aac(6')-Ia=COMPLETE aadA1=COMPLETE erm(X)=COMPLETE sul1=COMPLETE tet(W)=COMPLETE	6	0.000000	63	4	0	4	4	12	28	3	2	0	4	1	0	1	C2
GCA_015891905.1	ICDC.Cs225	China: Beijing	2017-10-26	2017	sputum	clinical	80	erm(X)=COMPLETE	1	56.886364	61	4	0	5	5	9	26	4	1	0	4	2	0	1	C2
GCA_015944715.1	ICDC.Cs476	China: Beijing	2018-03-15	2018	sputum	clinical	92	aac(3)-XI=COMPLETE aac(6')-Ia=COMPLETE aadA1=COMPLETE erm(X)=COMPLETE sul1=COMPLETE tet(W)=COMPLETE	6	0.000000	64	2	0	4	3	12	30	4	2	1	4	1	0	1	C2
GCA_015944755.1	ICDC.Cs198	China: Beijing	2017-09-26	2017	sputum	clinical	95	aac(3)-XI=COMPLETE aac(6')-Ia=COMPLETE aadA1=COMPLETE erm(X)=COMPLETE sul1=COMPLETE tet(W)=COMPLETE	6	0.000000	61	4	0	4	4	12	25	4	2	0	3	2	0	1	C2
GCA_015945275.1	ICDC.Cs484	China: Beijing	2018-03-19	2018	sputum	clinical	81	aac(3)-XI=COMPLETE aac(6')-Ia=COMPLETE aadA1=COMPLETE erm(X)=COMPLETE sul1=COMPLETE tet(W)=COMPLETE	6	0.000000	62	3	0	4	4	12	29	3	2	1	4	0	0	0	C2
GCA_015945355.1	ICDC.Cs297	China: Beijing	2017-12-16	2017	sputum	clinical	74	aac(3)-XI=COMPLETE erm(X)=COMPLETE	2	0.000000	52	2	0	5	3	8	23	1	1	1	5	2	0	1	C2
GCA_015945475.1	ICDC.Cs159	China: Beijing	2017-09-14	2017	sputum	clinical	95	aac(3)-XI=COMPLETE aac(6')-Ia=COMPLETE aadA1=COMPLETE erm(X)=COMPLETE sul1=COMPLETE tet(W)=COMPLETE	6	0.000000	51	4	0	2	3	10	23	2	2	0	3	1	0	1	C2
GCA_015945635.1	ICDC.Cs206	China: Beijing	2017-10-09	2017	sputum	clinical	86	aac(3)-XI=COMPLETE aac(6')-Ia=COMPLETE aadA1=COMPLETE erm(X)=COMPLETE sul1=COMPLETE tet(W)=COMPLETE	6	0.000000	61	4	0	3	5	10	28	3	2	1	4	0	0	1	C2
GCA_015945675.1	ICDC.Cs160	China: Beijing	2017-09-14	2017	sputum	clinical	89	aac(3)-XI=COMPLETE aac(6')-Ia=COMPLETE aadA1=COMPLETE erm(X)=COMPLETE sul1=COMPLETE tet(W)=COMPLETE	6	0.000000	69	3	0	3	4	11	33	4	4	1	5	1	0	0	C2
GCA_015945715.1	ICDC.Cs208	China: Beijing	2017-10-11	2017	sputum	clinical	89	aac(3)-XI=COMPLETE aac(6')-Ia=COMPLETE aadA1=COMPLETE erm(X)=COMPLETE sul1=COMPLETE tet(W)=COMPLETE	6	0.000000	67	3	0	3	4	12	32	3	2	0	5	1	0	2	C2
GCA_015945735.1	ICDC.Cs214	China: Beijing	2017-10-16	2017	sputum	clinical	86	aac(3)-XI=COMPLETE aac(6')-Ia=COMPLETE aadA1=COMPLETE erm(X)=COMPLETE sul1=COMPLETE tet(W)=COMPLETE	6	0.000000	61	3	0	4	3	9	29	4	2	1	5	1	0	0	C2
GCA_015945755.1	ICDC.Cs179	China: Beijing	2017-09-18	2017	sputum	clinical	90	aac(3)-XI=COMPLETE aac(6')-Ia=COMPLETE aadA1=COMPLETE erm(X)=COMPLETE sul1=COMPLETE tet(W)=COMPLETE	6	0.000000	65	3	0	4	4	12	29	4	2	0	5	1	0	1	C2
GCA_015945775.1	ICDC.Cs222	China: Beijing	2017-10-26	2017	sputum	clinical	80	aac(6')-Ia=COMPLETE aadA1=COMPLETE erm(X)=COMPLETE sul1=COMPLETE tet(W)=COMPLETE	5	0.000000	65	4	0	4	4	10	31	3	2	0	5	1	0	1	C2
GCA_015945795.1	ICDC.Cs219	China: Beijing	2017-10-24	2017	sputum	clinical	87	aac(3)-XI=COMPLETE aac(6')-Ia=COMPLETE aadA1=COMPLETE erm(X)=COMPLETE sul1=COMPLETE tet(W)=COMPLETE	6	0.000000	63	4	0	3	4	12	26	4	2	1	5	1	0	1	C2
GCA_015945805.1	ICDC.Cs212	China: Beijing	2017-10-16	2017	sputum	clinical	81	aac(3)-XI=COMPLETE aac(6')-Ia=COMPLETE aadA1=COMPLETE erm(X)=COMPLETE sul1=COMPLETE tet(W)=COMPLETE	6	0.000000	57	3	0	3	3	10	28	3	2	1	4	0	0	0	C2
GCA_015945875.1	ICDC.Cs236	China: Beijing	2017-11-01	2017	sputum	clinical	91	aac(3)-XI=COMPLETE aac(6')-Ia=COMPLETE aadA1=COMPLETE erm(X)=COMPLETE sul1=COMPLETE tet(W)=COMPLETE	6	0.000000	60	2	0	4	4	10	27	4	2	0	5	1	0	1	C2
GCA_015945895.1	ICDC.Cs165	China: Beijing	2017-09-15	2017	sputum	clinical	76	aac(3)-XI=COMPLETE aac(6')-Ia=COMPLETE aadA1=COMPLETE erm(X)=COMPLETE sul1=COMPLETE tet(W)=COMPLETE	6	0.000000	57	3	0	3	3	9	28	3	3	2	2	0	0	1	C2
GCA_015945935.1	ICDC.Cs173	China: Beijing	2017-09-15	2017	sputum	clinical	79	aac(3)-XI=COMPLETE aac(6')-Ia=COMPLETE aadA1=COMPLETE erm(X)=COMPLETE sul1=COMPLETE tet(W)=COMPLETE	6	0.000000	57	3	0	3	3	10	26	4	2	0	4	1	0	1	C2
GCA_015945955.1	ICDC.Cs260	China: Beijing	2017-11-27	2017	sputum	clinical	95	aac(3)-XI=COMPLETE aac(6')-Ia=COMPLETE aadA1=COMPLETE erm(X)=COMPLETE sul1=COMPLETE tet(W)=COMPLETE	6	0.000000	57	3	0	3	3	10	26	3	2	0	5	1	0	1	C2
GCA_015946025.1	ICDC.Cs241	China: Beijing	2017-11-06	2017	sputum	clinical	93	aac(3)-XI=COMPLETE aac(6')-Ia=COMPLETE aadA1=COMPLETE erm(X)=COMPLETE sul1=COMPLETE tet(W)=COMPLETE	6	48.799999	73	4	0	4	3	12	33	4	3	0	6	1	2	1	C2
GCA_015946085.1	ICDC.Cs237	China: Beijing	2017-11-03	2017	sputum	clinical	87	aac(3)-XI=COMPLETE aac(6')-Ia=COMPLETE aadA1=COMPLETE erm(X)=COMPLETE sul1=COMPLETE tet(W)=COMPLETE	6	0.000000	69	3	0	4	6	10	33	4	3	1	3	2	0	0	C2
GCA_015946105.1	ICDC.Cs251	China: Beijing	2017-11-14	2017	sputum	clinical	89	aac(3)-XI=COMPLETE aac(6')-Ia=COMPLETE aadA1=COMPLETE erm(X)=COMPLETE sul1=COMPLETE tet(W)=COMPLETE	6	0.000000	64	2	0	4	4	11	31	3	2	0	5	1	0	1	C2
GCA_015946145.1	ICDC.Cs245	China: Beijing	2017-11-01	2017	sputum	clinical	88	aac(3)-XI=COMPLETE aac(6')-Ia=COMPLETE aadA1=COMPLETE erm(X)=COMPLETE sul1=COMPLETE tet(W)=COMPLETE	6	0.000000	63	3	0	4	4	11	27	4	2	1	5	1	0	1	C2
GCA_015946445.1	ICDC.Cs296	China: Beijing	2017-12-15	2017	sputum	clinical	91	aac(3)-XI=COMPLETE aac(6')-Ia=COMPLETE aadA1=COMPLETE erm(X)=COMPLETE sul1=COMPLETE tet(W)=COMPLETE	6	0.000000	69	3	0	4	6	10	32	5	3	1	3	2	0	0	C2
GCA_015946485.1	ICDC.Cs273	China: Beijing	2017-12-07	2017	sputum	clinical	89	aac(3)-XI=COMPLETE aac(6')-Ia=COMPLETE aadA1=COMPLETE erm(X)=COMPLETE sul1=COMPLETE tet(W)=COMPLETE	6	0.000000	59	2	0	4	4	10	28	3	2	0	4	1	0	1	C2
GCA_015946545.1	ICDC.Cs437	China: Beijing	2018-02-12	2018	sputum	clinical	85	aac(3)-XI=COMPLETE aac(6')-Ia=COMPLETE aadA1=COMPLETE erm(X)=COMPLETE sul1=COMPLETE tet(W)=COMPLETE	6	0.000000	62	2	0	3	4	12	28	3	2	0	5	2	0	1	C2
GCA_015946585.1	ICDC.Cs302	China: Beijing	2017-12-26	2017	sputum	clinical	102	aac(3)-XI=COMPLETE aac(6')-Ia=COMPLETE aadA1=COMPLETE erm(X)=COMPLETE sul1=COMPLETE tet(W)=COMPLETE	6	0.000000	65	2	0	4	4	12	31	3	2	0	5	1	0	1	C2
GCA_015946625.1	ICDC.Cs427	China: Beijing	2018-02-02	2018	sputum	clinical	90	aac(3)-XI=COMPLETE aac(6')-Ia=COMPLETE aadA1=COMPLETE erm(X)=COMPLETE sul1=COMPLETE tet(W)=COMPLETE	6	0.000000	64	3	0	4	4	11	32	4	2	0	3	1	0	0	C2
GCA_015946645.1	ICDC.Cs272	China: Beijing	2017-12-07	2017	sputum	clinical	89	aac(3)-XI=COMPLETE aac(6')-Ia=COMPLETE aadA1=COMPLETE erm(X)=COMPLETE sul1=COMPLETE tet(W)=COMPLETE	6	0.000000	63	2	0	4	2	10	32	3	2	1	5	1	0	1	C2
GCA_015946745.1	ICDC.Cs301	China: Beijing	2017-12-26	2017	sputum	clinical	97	aac(3)-XI=COMPLETE aac(6')-Ia=COMPLETE aadA1=COMPLETE erm(X)=COMPLETE sul1=COMPLETE tet(W)=COMPLETE	6	0.000000	60	3	0	4	4	11	25	4	2	0	4	2	0	1	C2
GCA_015946775.1	ICDC.Cs274	China: Beijing	2017-12-07	2017	sputum	clinical	95	aac(3)-XI=COMPLETE aac(6')-Ia=COMPLETE aadA1=COMPLETE erm(X)=COMPLETE sul1=COMPLETE tet(W)=COMPLETE	6	65.785713	54	2	0	3	3	10	24	3	4	1	2	1	0	1	C2
GCA_015946805.1	ICDC.Cs466	China: Beijing	2018-03-06	2018	sputum	clinical	90	aac(3)-XI=COMPLETE aac(6')-Ia=COMPLETE aadA1=COMPLETE erm(X)=COMPLETE sul1=COMPLETE tet(W)=COMPLETE	6	0.000000	63	3	0	4	4	12	29	3	2	0	4	1	0	1	C2
GCA_015946825.1	ICDC.Cs449	China: Beijing	2018-02-23	2018	sputum	clinical	91	aac(3)-XI=COMPLETE aac(6')-Ia=COMPLETE aadA1=COMPLETE erm(X)=COMPLETE sul1=COMPLETE tet(W)=COMPLETE	6	0.000000	57	3	0	4	2	9	28	3	2	0	3	2	0	1	C2
GCA_015946885.1	ICDC.Cs465	China: Beijing	2018-03-02	2018	sputum	clinical	93	aac(3)-XI=COMPLETE aac(6')-Ia=COMPLETE aadA1=COMPLETE erm(X)=COMPLETE sul1=COMPLETE tet(W)=COMPLETE	6	0.000000	58	2	0	3	3	11	27	3	2	0	4	1	0	2	C2
GCA_015946905.1	ICDC.Cs265	China: Beijing	2017-12-04	2017	sputum	clinical	91	aac(3)-XI=COMPLETE aac(6')-Ia=COMPLETE aadA1=COMPLETE erm(X)=COMPLETE sul1=COMPLETE tet(W)=COMPLETE	6	0.000000	67	3	0	4	4	12	31	3	2	0	5	2	0	1	C2
GCA_015946925.1	ICDC.Cs460	China: Beijing	2018-02-28	2018	sputum	clinical	87	aac(3)-XI=COMPLETE aac(6')-Ia=COMPLETE aadA1=COMPLETE erm(X)=COMPLETE sul1=COMPLETE tet(W)=COMPLETE	6	0.000000	60	2	0	3	4	11	28	3	2	1	5	0	0	1	C2
GCA_015946965.1	ICDC.Cs312	China: Beijing	2018-01-09	2018	sputum	clinical	89	aac(3)-XI=COMPLETE aac(6')-Ia=COMPLETE aadA1=COMPLETE erm(X)=COMPLETE sul1=COMPLETE tet(W)=COMPLETE	6	0.000000	62	3	0	3	4	12	28	4	2	1	4	0	0	1	C2
GCA_015946985.1	ICDC.Cs308	China: Beijing	2018-01-08	2018	sputum	clinical	94	aac(3)-XI=COMPLETE aac(6')-Ia=COMPLETE aadA1=COMPLETE erm(X)=COMPLETE erm(X)=PARTIAL_END_OF_CONTIG sul1=COMPLETE tet(W)=COMPLETE	7	0.000000	62	2	0	4	4	10	32	3	2	0	4	1	0	0	C2
GCA_015947005.1	ICDC.Cs436	China: Beijing	2018-02-11	2018	sputum	clinical	98	aac(3)-XI=COMPLETE aac(6')-Ia=COMPLETE aadA1=COMPLETE erm(X)=COMPLETE erm(X)=PARTIAL_END_OF_CONTIG sul1=COMPLETE tet(W)=COMPLETE	7	0.000000	65	3	0	4	4	12	27	3	4	1	4	1	0	2	C2
GCA_015947045.1	ICDC.Cs309	China: Beijing	2018-01-08	2018	sputum	clinical	87	aac(3)-XI=COMPLETE aac(6')-Ia=COMPLETE aadA1=COMPLETE erm(X)=COMPLETE sul1=COMPLETE tet(W)=COMPLETE	6	0.000000	60	2	0	4	4	10	29	3	2	1	5	0	0	0	C2
GCA_015947065.1	ICDC.Cs425	China: Beijing	2018-02-01	2018	sputum	clinical	101	aac(3)-XI=COMPLETE aac(6')-Ia=COMPLETE aadA1=COMPLETE erm(X)=COMPLETE sul1=COMPLETE tet(W)=COMPLETE	6	0.000000	61	3	0	3	4	10	30	4	2	0	4	1	0	0	C2
GCA_015947125.1	ICDC.Cs469	China: Beijing	2018-03-08	2018	sputum	clinical	92	aac(3)-XI=COMPLETE aac(6')-Ia=COMPLETE aadA1=COMPLETE erm(X)=COMPLETE sul1=COMPLETE tet(W)=COMPLETE	6	0.000000	63	2	0	3	3	12	31	3	2	1	5	0	0	1	C2
GCA_016109815.1	ICDC.Cs075	China: Beijing	2016-03-01	2016	sputum	clinical	86	aac(3)-XI=COMPLETE aac(6')-Ia=COMPLETE aadA1=COMPLETE erm(X)=COMPLETE sul1=COMPLETE tet(W)=COMPLETE	6	0.000000	63	2	0	4	4	12	30	3	2	0	4	1	0	1	C2
GCA_016403285.1	FDAARGOS_1054	Germany: Braunschweig	before 22.08.1990	1990		clinical	1		0	0.000000	171	6	0	9	47	14	61	3	13	5	5	1	4	3	C10
GCA_001053405.1	1327_CAUR	USA: WA	agosto de 2012 y agosto de 2013	2012		clinical	98	aph(3')-Ia=COMPLETE erm(X)=COMPLETE tet(W)=COMPLETE	3	44.777779	75	3	0	7	12	8	28	1	8	3	0	5	0	0	C1
GCA_001053435.1	1329_CAUR	USA: WA	agosto de 2012 y agosto de 2013	2012		clinical	96	erm(X)=COMPLETE tet(W)=COMPLETE	2	27.583334	60	2	0	4	8	8	23	0	6	3	0	5	0	1	C1
GCA_001055405.1	587_CAUR	USA: WA	agosto de 2012 y agosto de 2013	2012		clinical	184	erm(X)=COMPLETE tet(W)=PARTIAL	2	12.123405	31	2	0	1	3	5	14	1	3	0	0	2	0	0	C1
GCA_001058455.1	797_CAUR	USA: WA	agosto de 2012 y agosto de 2013	2012		clinical	116		0	0.731092	30	1	0	3	4	4	12	1	2	1	0	1	1	0	C1
GCA_001059665.1	962_CAUR	USA: WA	agosto de 2012 y agosto de 2013	2012		clinical	143	erm(X)=COMPLETE tet(W)=COMPLETE	2	0.000000	51	1	0	5	7	4	21	2	5	2	1	3	0	0	C1
GCA_001059955.1	963_CAUR	USA: WA	agosto de 2012 y agosto de 2013	2012		clinical	151	erm(X)=COMPLETE tet(W)=COMPLETE	2	0.000000	48	1	0	4	5	4	23	2	5	2	0	2	0	0	C1
GCA_001076975.1	542_CAUR	USA: WA	agosto de 2012 y agosto de 2013	2012		clinical	106	aac(3)-XI=COMPLETE aph(3'')-Ib=COMPLETE aph(3')-Ia=COMPLETE aph(6)-Id=COMPLETE cmx=MISTRANSLATION erm(X)=COMPLETE	6	2.780860	67	3	0	4	11	10	23	2	9	1	1	1	0	2	C1
GCA_002803965.1	215	USA:Boston	2016	2016	sputum	clinical	1	aac(3)-XI=COMPLETE aph(3'')-Ib=COMPLETE aph(3')-Ia=COMPLETE aph(6)-Id=COMPLETE cmx=COMPLETE erm(X)=COMPLETE tet(W)=PARTIAL tetA=COMPLETE	8	1.304382	177	4	0	7	34	14	82	4	16	3	4	5	1	3	C1
GCA_002804085.1	216	USA:Boston	2016	2016	tracheal aspirate	clinical	1	aac(3)-XI=COMPLETE erm(X)=COMPLETE tet(W)=COMPLETE	3	0.000000	169	6	0	8	23	18	79	5	13	4	4	6	2	1	C1
GCA_004138065.1	WP1a	USA: Missouri	2013-10	2013	bloodstream of patient with high level daptomycin resistance	clinical	99	erm(X)=COMPLETE	1	16.621622	54	3	0	3	7	5	26	0	5	1	0	3	0	1	C1
GCA_008373895.1	LK37	USA	2011	2011	foot ulcer	clinical	100	aac(3)-XI=COMPLETE aac(6')-Ib=COMPLETE aadA1=COMPLETE aph(3'')-Ib=COMPLETE aph(3')-Ia=COMPLETE aph(6)-Id=COMPLETE cmx=COMPLETE erm(X)=COMPLETE sul1=COMPLETE tet(W)=COMPLETE tetA=COMPLETE	11	12.598086	56	4	0	2	2	6	31	2	4	3	0	2	0	0	C1
GCA_011682935.1	CSc20	China: Beijing	2018-02-15	2018	sputum	clinical	85	aac(3)-XI=COMPLETE aph(3'')-Ib=COMPLETE aph(3')-Ia=COMPLETE aph(6)-Id=COMPLETE cmx=COMPLETE erm(X)=COMPLETE tet(W)=COMPLETE tetA=COMPLETE	8	0.000000	63	3	0	4	4	7	29	4	5	1	0	3	2	1	C1
GCA_011682945.1	NSCs20	China: Beijing	2018-02-11	2018	nasopharynx	clinical	78	aac(3)-XI=COMPLETE aph(3'')-Ib=COMPLETE aph(3')-Ia=COMPLETE aph(6)-Id=COMPLETE cmx=COMPLETE erm(X)=COMPLETE tet(W)=COMPLETE tetA=COMPLETE	8	0.000000	58	2	0	2	3	6	30	5	4	1	0	3	2	0	C1
GCA_015889045.1	ICDC.Cs136	China: Beijing	2016-07-19	2016	sputum	clinical	107	aac(3)-XI=COMPLETE aph(3'')-Ib=COMPLETE aph(3')-Ia=COMPLETE aph(6)-Id=COMPLETE cmx=COMPLETE erm(X)=COMPLETE tet(W)=COMPLETE tetA=COMPLETE	8	0.000000	66	3	0	1	3	8	37	4	3	1	0	4	2	0	C1
GCA_015889285.1	ICDC.Cs017	China: Beijing	2016-01-06	2016	sputum	clinical	101	aac(3)-XI=COMPLETE aph(3'')-Ib=COMPLETE aph(3')-Ia=COMPLETE aph(6)-Id=COMPLETE cmx=COMPLETE erm(X)=COMPLETE tet(W)=COMPLETE tetA=COMPLETE	8	0.000000	66	3	0	1	3	8	36	4	4	1	0	4	2	0	C1
GCA_015889505.1	ICDC.Cs419	China: Tangshan	2018-01-26	2018	sputum	clinical	125	aac(3)-XI=COMPLETE aph(3'')-Ib=COMPLETE aph(3')-Ia=COMPLETE aph(6)-Id=COMPLETE cmx=COMPLETE erm(X)=COMPLETE tet(W)=COMPLETE tetA=COMPLETE	8	0.000000	60	1	0	1	4	9	32	4	2	1	1	3	2	0	C1
GCA_015889525.1	ICDC.Cs420	China: Tangshan	2018-01-25	2018	sputum	clinical	121	aac(3)-XI=COMPLETE aph(3'')-Ib=COMPLETE aph(3')-Ia=COMPLETE aph(6)-Id=COMPLETE cmx=COMPLETE erm(X)=COMPLETE tet(W)=COMPLETE tetA=COMPLETE	8	0.000000	62	1	0	1	5	9	32	4	2	1	1	4	2	0	C1
GCA_015889575.1	ICDC.Cs418	China: Tangshan	2018-01-25	2018	sputum	clinical	122	aac(3)-XI=COMPLETE aph(3'')-Ib=COMPLETE aph(3')-Ia=COMPLETE aph(6)-Id=COMPLETE cmx=COMPLETE erm(X)=COMPLETE tet(W)=COMPLETE tetA=COMPLETE	8	0.000000	59	1	0	1	5	9	30	4	2	1	1	3	2	0	C1
GCA_015889605.1	ICDC.Cs415	China: Tangshan	2018-01-18	2018	sputum	clinical	104	aac(3)-XI=COMPLETE aph(3'')-Ib=COMPLETE aph(3')-Ia=COMPLETE aph(6)-Id=COMPLETE cmx=COMPLETE erm(X)=COMPLETE tet(W)=COMPLETE tetA=COMPLETE	8	0.000000	63	1	0	1	3	9	33	5	4	1	1	3	2	0	C1
GCA_015890005.1	ICDC.Cs004	China: Beijing	2016-01-04	2016	sputum	clinical	109	aac(3)-XI=COMPLETE aph(3'')-Ib=COMPLETE aph(3')-Ia=COMPLETE aph(6)-Id=COMPLETE cmx=COMPLETE erm(X)=COMPLETE tet(W)=COMPLETE tetA=COMPLETE	8	0.000000	63	2	0	1	3	9	34	4	2	2	0	4	2	0	C1
GCA_015890065.1	ICDC.Cs087	China: Beijing	2016-03-07	2016	sputum	clinical	109	aac(3)-XI=COMPLETE aph(3'')-Ib=COMPLETE aph(3')-Ia=COMPLETE aph(6)-Id=COMPLETE cmx=COMPLETE erm(X)=COMPLETE tet(W)=COMPLETE tetA=COMPLETE	8	0.000000	66	3	0	1	3	8	37	4	3	1	0	4	2	0	C1
GCA_015890225.1	ICDC.Cs375	China: Tangshan	2017-12-04	2017	sputum	clinical	100	aac(3)-XI=COMPLETE erm(X)=COMPLETE tet(W)=MISTRANSLATION	3	0.000000	70	1	0	3	8	8	38	3	2	2	1	2	2	0	C1
GCA_015890265.1	ICDC.Cs377	China: Tangshan	2017-12-14	2017	sputum	clinical	121	aac(3)-XI=COMPLETE aph(3'')-Ib=COMPLETE aph(3')-Ia=COMPLETE aph(6)-Id=COMPLETE cmx=COMPLETE erm(X)=COMPLETE tet(W)=COMPLETE tetA=COMPLETE	8	0.000000	55	1	0	2	4	9	28	4	2	0	0	3	2	0	C1
GCA_015890305.1	ICDC.Cs381	China: Tangshan	2017-12-08	2017	sputum	clinical	138	aac(3)-XI=COMPLETE aph(3'')-Ib=COMPLETE aph(3')-Ia=COMPLETE aph(6)-Id=COMPLETE cmx=COMPLETE erm(X)=COMPLETE tet(W)=COMPLETE tetA=COMPLETE tetAB_B=PARTIAL_END_OF_CONTIG	9	24.060606	72	2	0	3	6	9	36	4	4	1	2	3	2	0	C1
GCA_015890365.1	ICDC.Cs058	China: Beijing	2016-02-14	2016	sputum	clinical	104	aac(3)-XI=COMPLETE aph(3'')-Ib=COMPLETE aph(3')-Ia=COMPLETE aph(6)-Id=COMPLETE cmx=COMPLETE erm(X)=COMPLETE tetA=COMPLETE	7	0.000000	63	2	0	2	4	9	32	4	4	0	0	4	2	0	C1
GCA_015890485.1	ICDC.Cs042	China: Beijing	2016-01-20	2016	sputum	clinical	94	tet(W)=PARTIAL_END_OF_CONTIG	1	0.000000	50	3	0	1	4	5	25	3	3	1	0	3	2	0	C1
GCA_015890525.1	ICDC.Cs038	China: Beijing	2016-01-18	2016	sputum	clinical	103	aac(3)-XI=COMPLETE aph(3'')-Ib=COMPLETE aph(3')-Ia=COMPLETE aph(6)-Id=COMPLETE cmx=COMPLETE erm(X)=COMPLETE tet(W)=COMPLETE tetA=COMPLETE	8	0.000000	64	2	0	1	4	8	34	4	4	1	0	4	2	0	C1
GCA_015890545.1	ICDC.Cs363	China: Tangshan	2017-11-17	2017	sputum	clinical	95	aac(3)-XI=COMPLETE erm(X)=COMPLETE tet(W)=MISTRANSLATION	3	0.000000	60	1	0	3	4	7	35	3	2	1	0	2	2	0	C1
GCA_015891065.1	ICDC.Cs350	China: Tangshan	2017-10-26	2017	sputum	clinical	115	aac(3)-XI=COMPLETE aph(3'')-Ib=COMPLETE aph(3')-Ia=COMPLETE aph(6)-Id=COMPLETE cmx=COMPLETE erm(X)=COMPLETE tet(W)=COMPLETE tetA=COMPLETE	8	0.000000	77	2	0	2	7	10	39	4	5	1	1	4	2	0	C1
GCA_015891345.1	ICDC.Cs365	China: Tangshan	2017-11-16	2017	sputum	clinical	108	aac(3)-XI=COMPLETE erm(X)=COMPLETE tet(W)=MISTRANSLATION	3	0.000000	67	1	0	4	6	8	34	3	3	2	2	2	2	0	C1
GCA_015891805.1	ICDC.Cs149	China: Beijing	2016-09-23	2016	sputum	clinical	96	aac(3)-XI=COMPLETE aph(3'')-Ib=COMPLETE aph(3')-Ia=COMPLETE aph(6)-Id=COMPLETE cmx=COMPLETE erm(X)=COMPLETE tet(W)=COMPLETE tetA=COMPLETE	8	0.000000	62	2	0	1	4	8	37	4	2	0	0	4	0	0	C1
GCA_015892045.1	ICDC.Cs412	China: Tangshan	2018-01-16	2018	sputum	clinical	111	aac(3)-XI=COMPLETE aph(3'')-Ib=COMPLETE aph(3')-Ia=COMPLETE aph(6)-Id=COMPLETE cmx=COMPLETE erm(X)=COMPLETE tet(W)=COMPLETE tetA=COMPLETE	8	0.000000	59	1	0	2	4	9	28	4	3	1	1	4	2	0	C1
GCA_015944615.1	ICDC.Cs185	China: Beijing	2017-09-21	2017	sputum	clinical	99	aac(3)-XI=COMPLETE aph(3'')-Ib=COMPLETE aph(3')-Ia=COMPLETE aph(6)-Id=COMPLETE cmx=COMPLETE erm(X)=COMPLETE tetA=COMPLETE	7	0.000000	57	3	0	1	4	6	30	4	3	0	0	4	2	0	C1
GCA_015945255.1	ICDC.Cs194	China: Beijing	2017-09-26	2017	sputum	clinical	95	tet(W)=COMPLETE	1	0.000000	51	1	0	1	2	4	30	3	3	1	0	4	2	0	C1
GCA_015945785.1	ICDC.Cs227	China: Beijing	2017-10-27	2017	sputum	clinical	94	tet(W)=COMPLETE	1	0.000000	51	1	0	1	2	5	29	3	3	1	0	4	2	0	C1
GCA_015946465.1	ICDC.Cs268	China: Beijing	2017-12-05	2017	sputum	clinical	96	tet(W)=COMPLETE	1	0.000000	55	3	0	1	2	4	31	4	4	0	0	4	2	0	C1
GCA_015947025.1	ICDC.Cs311	China: Beijing	2018-01-08	2018	sputum	clinical	91	aac(3)-XI=COMPLETE erm(X)=COMPLETE tet(W)=MISTRANSLATION	3	0.000000	58	2	0	3	6	7	28	2	5	1	0	2	2	0	C1
GCA_016084495.1	413	USA:Boston	2017	2017	bronchial alveolar lavage	clinical	102	aac(3)-XI=COMPLETE erm(X)=COMPLETE tet(W)=COMPLETE	3	3.536952	61	3	0	2	8	6	35	3	2	1	0	1	0	0	C1
GCA_016084535.1	276	USA:Boston	2016	2016	sputum	clinical	80	erm(X)=COMPLETE tet(W)=COMPLETE	2	20.102564	69	2	0	2	5	10	41	1	6	0	0	0	2	0	C1
GCA_016084555.1	294	USA:Boston	2016	2016	Bronchial alveolar lavage	clinical	99	aac(3)-XI=COMPLETE erm(X)=COMPLETE tet(W)=COMPLETE	3	0.355818	73	2	0	2	10	7	37	4	4	2	2	2	1	0	C1
GCA_016085355.1	277	USA:Boston	2016	2016	sputum	clinical	99	aac(3)-XI=COMPLETE erm(X)=COMPLETE tet(W)=COMPLETE	3	0.000000	92	3	0	2	12	10	48	4	6	0	2	3	2	0	C1
GCA_016088575.1	218	USA:Boston	2016	2016	sputum	clinical	111	aac(3)-XI=COMPLETE aph(3'')-Ib=COMPLETE aph(3')-Ia=COMPLETE aph(6)-Id=COMPLETE cmx=COMPLETE erm(X)=COMPLETE tetA=COMPLETE tetA=PARTIAL_END_OF_CONTIG tetAB_B=PARTIAL_END_OF_CONTIG	9	9.692307	60	4	0	2	4	8	33	0	6	1	0	2	0	0	C1
GCA_016728105.1	FDAARGOS_1115	Germany: Braunschweig	before 30.07.1992	1992	eye	clinical	1	aac(3)-XI=COMPLETE erm(X)=COMPLETE	2	1.370452	119	4	0	7	20	15	53	3	9	3	2	2	1	0	C1

## Sheet: genomes_discarded
Genome	Strain	Location	Collection.Date	Collection Year	Isolation.Source	Isolation.type	Contigs	AMR.genotypes	Numero AMR	r/m	No.. IS Total	No.. IS110	No.. IS1380	No.. IS1634	No.. IS21	No.. IS256	No.. IS3	No.. IS30	No.. IS481	No.. IS5	No.. IS6	No.. ISL3	No.. Tn3	No.. Tn916
GCA_000159135.1	ATCC 6940	not determined	not determined	not determined	urogenital_tract	clinical	176		0	0.000000	18	1	0	2	2	3	6	0	2	1	0	0	1	0
GCA_015892025.1	W40308	USA: WA	not determined	not determined		clinical	100	aph(3'')-Ib=COMPLETE aph(3')-Ia=COMPLETE aph(6)-Id=COMPLETE cmx=COMPLETE erm(X)=COMPLETE erm(X)=MISTRANSLATION erm(X)=PARTIAL_END_OF_CONTIG tet(W)=COMPLETE tetA=COMPLETE	9	0.000000	57	4	0	3	3	7	27	3	3	1	1	3	2	0
GCA_015892105.1	W49297	USA: WA	not determined	not determined		clinical	113	aph(3'')-Ib=COMPLETE aph(3')-Ia=COMPLETE aph(6)-Id=COMPLETE cmx=COMPLETE erm(X)=COMPLETE erm(X)=MISTRANSLATION erm(X)=PARTIAL_END_OF_CONTIG tet(W)=COMPLETE tetA=COMPLETE	9	0.000000	56	3	0	3	6	9	23	3	4	1	0	3	1	0
GCA_900447675.1	NCTC764	not determined	1900/1920	1920	not available: to be reported later	environmental/other	3		0	0.000000	158	6	0	7	44	12	59	3	11	3	4	2	4	3
GCA_900447625.1	NCTC9755	not determined	1900/1952	1952	not available: to be reported later	environmental/other	2		0	0.110579	105	2	0	6	13	12	49	2	6	5	5	2	2	1
GCA_006538485.1	NBRC 15291	not determined	before 1992	1992		environmental/other	40		0	0.000000	163	6	0	6	47	12	61	3	11	4	4	2	4	3
GCA_900683645.1	3012STDY7069329	not determined	1800/2014	2014	not available	environmental/other	7	blaTEM-1=COMPLETE cmx=COMPLETE erm(X)=COMPLETE sul1=COMPLETE tetA=COMPLETE	5	0.139191	124	8	0	7	12	13	65	2	5	2	4	2	2	2

## Sheet: IS_Anotation
IS Family	IS_prefix	Annotation	GCA_000159135.1	GCA_000988225.1	GCA_001053405.1	GCA_001053435.1	GCA_001055405.1	GCA_001058455.1	GCA_001059665.1	GCA_001059955.1	GCA_001076975.1	GCA_002156805.1	GCA_002775055.1	GCA_002775095.1	GCA_002775105.1	GCA_002803965.1	GCA_002804085.1	GCA_002865925.1	GCA_003202245.1	GCA_003202295.1	GCA_003202335.1	GCA_003202355.1	GCA_003202375.1	GCA_004138065.1	GCA_006538485.1	GCA_008373895.1	GCA_011682935.1	GCA_011682945.1	GCA_011682965.1	GCA_011682985.1	GCA_014610855.1	GCA_014610885.1	GCA_015889045.1	GCA_015889065.1	GCA_015889085.1	GCA_015889105.1	GCA_015889125.1	GCA_015889145.1	GCA_015889225.1	GCA_015889245.1	GCA_015889265.1	GCA_015889285.1	GCA_015889305.1	GCA_015889325.1	GCA_015889345.1	GCA_015889355.1	GCA_015889385.1	GCA_015889405.1	GCA_015889425.1
IS3	IS_1	Insertion element IS6110 uncharacterized 12.0 kDa protein;IS3 family transposase IS3501	0	1	0	0	0	0	0	0	0	0	1	0	1	1	1	1	0	1	1	0	1	0	0	0	0	0	0	0	1	1	1	0	0	0	0	0	0	0	0	1	1	1	0	0	0	0	0
IS21	IS_2	Insertion sequence IS5376 putative ATP-binding protein;IS21 family transposase ISBmu3;hypothetical protein	0	0	0	0	0	0	0	0	0	0	0	0	0	0	0	0	0	0	1	0	0	0	1	0	0	0	1	1	0	0	0	0	1	0	1	1	0	0	0	0	0	0	1	0	0	0	1
IS110	IS_3	IS110 family transposase IS110	1	0	2	2	2	1	1	1	1	0	1	0	0	1	1	0	0	0	0	3	1	2	1	2	1	1	0	0	0	0	1	1	0	0	0	0	0	0	0	1	0	0	0	0	0	1	0
IS110	IS_4	IS110 family transposase ISBli6	0	0	0	0	0	0	0	0	1	0	0	0	0	0	0	0	0	0	0	0	0	0	0	0	0	0	0	0	0	0	0	0	0	0	0	0	0	0	0	0	0	0	0	0	0	0	0
IS110	IS_5	IS110 family transposase ISBli6;hypothetical protein	0	0	1	0	0	0	0	0	1	1	0	0	0	1	1	0	0	0	0	0	0	0	0	0	1	0	0	0	0	0	0	0	0	0	0	0	0	0	0	0	0	0	0	0	0	0	0
IS110	IS_6	IS110 family transposase ISRhosp7	0	0	0	0	0	0	0	0	0	0	1	0	0	1	1	2	1	1	1	0	1	0	1	1	0	0	1	1	0	1	0	0	1	0	1	1	1	1	1	0	0	0	1	1	1	0	1
IS110	IS_7	IS110 family transposase ISSer1	0	0	0	0	0	0	0	0	0	0	0	0	0	0	0	0	0	0	0	0	0	0	0	0	0	0	0	0	0	0	0	0	1	0	1	1	0	0	0	0	0	0	1	0	1	0	0
IS110	IS_8	IS110 family transposase ISSer1	0	0	0	0	0	0	0	0	0	0	0	0	0	0	0	0	0	0	0	0	0	0	1	0	0	0	0	0	0	0	0	0	0	0	0	0	0	0	0	0	0	0	0	0	0	0	0
IS110	IS_9	IS110 family transposase ISSer1	0	0	0	0	0	0	0	0	0	0	0	0	0	0	0	0	0	0	0	0	0	0	1	0	0	0	0	0	0	0	0	0	0	0	0	0	0	0	0	0	0	0	0	0	0	0	0
IS110	IS_10	IS110 family transposase ISSer1;IS110 family transposase IS110	0	0	0	0	0	0	0	0	0	0	0	0	0	0	1	0	0	0	0	0	0	0	1	0	0	0	1	1	0	0	0	0	1	0	1	1	1	1	1	0	0	1	1	1	1	0	1
IS110	IS_11	IS110 family transposase ISSer1;IS110 family transposase IS110	0	1	0	0	0	0	0	0	0	1	1	0	2	1	2	1	1	1	2	2	3	1	1	1	1	1	1	1	1	1	2	1	1	4	1	1	1	1	0	2	0	1	1	1	1	1	1
IS1380	IS_12	IS1380 family transposase IS1676	0	0	0	0	0	0	0	0	0	0	0	0	0	0	0	0	0	0	0	0	0	0	0	0	0	0	0	0	0	0	0	0	0	0	0	0	0	0	0	0	0	0	0	0	0	0	0
IS1634	IS_13	IS1634 family transposase IS1549	0	0	1	0	0	1	0	0	0	1	1	0	0	1	0	1	0	1	1	0	1	1	0	0	1	1	1	1	0	0	0	0	1	0	1	1	1	1	1	0	1	1	1	1	1	0	1
IS1634	IS_14	IS1634 family transposase IS1549	0	0	1	0	0	0	0	0	0	1	0	0	0	2	1	0	0	0	0	0	0	0	1	0	0	0	1	1	0	0	0	0	0	0	1	0	0	0	0	0	0	1	1	0	0	0	1
IS1634	IS_15	IS1634 family transposase IS1549	0	0	0	0	0	0	0	0	0	0	0	0	0	0	1	0	0	0	0	1	0	0	0	0	1	0	0	0	1	1	0	1	0	1	0	0	0	0	0	0	0	1	0	0	0	1	0
IS1634	IS_16	IS1634 family transposase IS1549	0	1	1	1	0	0	1	1	1	1	1	0	0	0	1	2	1	0	1	0	2	1	0	1	1	1	0	0	1	2	1	0	0	1	0	0	0	0	0	1	1	0	0	0	0	0	0
IS1634	IS_17	IS1634 family transposase IS1549	0	0	0	0	0	0	1	1	0	0	1	1	1	0	0	1	1	1	1	1	1	0	0	0	0	0	0	0	0	1	0	0	0	0	0	0	0	0	0	0	0	0	0	0	0	0	0
IS1634	IS_18	IS1634 family transposase IS1549	1	0	1	1	1	0	0	0	1	0	0	0	0	0	0	0	0	0	0	0	0	1	1	1	0	0	0	0	0	0	0	0	0	0	0	0	0	0	0	0	0	0	0	0	0	0	0
IS1634	IS_19	IS1634 family transposase IS1549	0	1	0	0	0	1	0	0	0	0	0	0	0	0	0	0	1	0	0	0	0	0	0	0	1	0	0	0	1	1	0	0	0	0	0	0	0	0	0	0	0	1	0	0	0	0	0
IS1634	IS_20	IS1634 family transposase IS1549	0	0	1	0	0	0	0	0	1	0	0	0	0	0	0	0	0	0	0	0	0	0	0	0	0	0	0	0	0	0	0	0	0	0	0	0	0	0	0	0	0	0	0	0	0	0	0
IS1634	IS_21	IS1634 family transposase IS1549	0	0	0	0	0	0	0	0	0	0	0	0	0	0	0	0	0	0	0	0	0	0	1	0	0	0	0	0	0	0	0	0	0	0	0	0	0	0	0	0	0	0	0	0	0	0	0
IS1634	IS_22	IS1634 family transposase IS1549	0	0	0	0	0	0	0	0	0	0	0	0	0	0	0	0	0	0	0	0	0	0	1	0	0	0	0	0	0	0	0	0	0	0	0	0	0	0	0	0	0	0	0	0	0	0	0
IS1634	IS_23	IS1634 family transposase IS1549	0	0	0	0	0	0	0	0	0	0	0	0	0	0	0	0	0	0	0	0	0	0	1	0	0	0	0	0	0	0	0	0	0	0	0	0	0	0	0	0	0	0	0	0	0	0	0
IS1634	IS_24	IS1634 family transposase IS1549	0	0	0	0	0	0	0	0	0	0	0	0	0	0	0	0	0	0	0	0	0	0	0	0	0	0	0	0	0	0	0	0	0	0	0	0	0	0	0	0	0	0	0	0	0	0	0
IS1634	IS_25	IS1634 family transposase IS1549;hypothetical protein	0	0	1	1	0	0	2	2	0	0	3	0	1	2	4	3	0	0	0	1	0	0	0	0	0	0	2	2	0	2	0	0	1	0	1	1	1	1	1	0	0	0	1	1	1	0	1
IS1634	IS_26	IS1634 family transposase IS1549;hypothetical protein	1	0	1	1	0	1	1	0	1	0	1	0	1	1	1	0	1	1	0	0	1	0	1	0	0	0	1	1	0	1	0	0	1	0	1	1	1	1	1	0	0	1	1	1	0	0	1
IS1634	IS_27	IS1634 family transposase IS1549;hypothetical protein	0	0	0	0	0	0	0	0	0	0	0	0	0	1	0	0	0	0	0	0	0	0	0	0	0	0	0	0	0	0	0	0	0	0	0	0	0	0	0	0	0	0	0	0	0	0	0
IS21	IS_28	IS21 family transposase IS1474;IS21 family transposase ISCARN95	0	0	0	0	0	0	0	0	0	0	4	2	0	0	2	5	0	0	1	0	0	0	0	1	0	0	0	0	0	2	0	0	0	0	0	0	0	0	0	0	0	0	0	0	0	0	0
IS21	IS_29	IS21 family transposase IS1474;IS21 family transposase ISCARN95	0	0	0	0	0	0	0	0	0	0	0	0	0	0	0	0	0	0	0	0	0	0	0	0	0	0	0	0	0	0	0	0	0	0	0	0	0	0	0	0	0	0	0	0	0	0	0
IS21	IS_30	IS21 family transposase IS1474;IS21 family transposase ISCARN95	0	0	1	0	0	0	0	0	1	0	0	0	0	1	0	0	0	0	0	0	0	0	1	0	0	0	0	0	0	0	0	0	0	0	0	0	0	0	0	0	0	0	0	0	0	0	0
IS21	IS_31	IS21 family transposase IS1474;IS21 family transposase ISCARN95	0	0	1	0	0	0	0	0	1	0	0	0	0	1	0	0	0	0	0	1	0	0	1	0	0	0	0	0	0	0	0	0	0	0	0	0	0	0	0	0	0	0	0	0	0	0	0
IS21	IS_32	IS21 family transposase IS1474;IS21 family transposase ISCARN95	0	0	0	0	0	0	0	0	0	0	0	0	1	1	0	0	0	0	0	0	0	0	0	0	0	0	0	0	0	0	0	0	0	0	0	0	0	0	0	0	0	0	0	0	0	0	0
IS21	IS_33	IS21 family transposase ISAs29	1	0	0	0	1	0	0	0	1	1	0	0	0	0	0	1	0	0	0	0	0	0	1	0	0	0	0	0	1	0	0	0	0	0	0	0	0	0	0	0	0	0	0	0	0	0	0
IS21	IS_34	IS21 family transposase ISAs29	0	0	0	0	0	0	0	0	0	0	0	0	0	0	0	0	0	0	0	0	0	0	0	0	0	0	0	0	0	0	0	0	0	0	0	0	0	0	0	0	0	0	0	0	0	0	0
IS21	IS_35	IS21 family transposase ISAs29	0	0	1	1	0	0	0	0	1	0	0	0	0	0	1	0	0	0	0	0	0	0	0	0	0	0	0	0	0	0	0	0	0	0	0	0	0	0	0	0	0	0	0	0	0	0	0
IS21	IS_36	IS21 family transposase ISAs29	0	0	0	0	0	0	0	0	0	0	0	0	0	0	0	0	0	0	0	0	0	0	0	0	0	0	0	0	0	0	0	0	0	0	0	0	0	0	0	0	0	0	0	0	0	0	0
IS21	IS_37	IS21 family transposase ISAs29	0	0	0	0	0	0	0	0	0	0	0	0	0	1	0	0	0	0	0	0	0	0	0	0	0	0	0	0	0	0	0	0	0	0	0	0	0	0	0	0	0	0	0	0	0	0	0
IS21	IS_38	IS21 family transposase ISAs29	0	0	0	0	0	0	0	0	0	0	0	0	0	0	0	0	0	0	0	0	0	0	0	0	0	0	0	0	0	0	0	0	0	0	0	0	0	0	0	0	0	0	0	0	0	0	0
IS21	IS_39	IS21 family transposase ISAs29	0	0	0	0	0	0	0	0	0	0	0	0	0	0	0	0	0	0	0	0	0	0	0	0	0	0	0	0	0	0	0	0	0	0	0	0	0	0	0	0	0	0	0	0	0	0	0
IS21	IS_40	IS21 family transposase ISAs29	0	0	0	0	0	0	0	0	0	0	0	0	0	0	0	0	0	0	0	0	0	0	0	0	0	0	0	0	0	0	0	0	0	0	0	0	0	0	0	0	0	0	0	0	0	0	0
IS21	IS_41	IS21 family transposase ISAs29	0	0	0	0	0	0	0	0	0	0	0	0	0	0	0	0	0	0	0	0	0	0	0	0	0	0	0	0	0	0	0	0	0	0	0	0	0	0	0	0	0	0	0	0	0	0	0
IS21	IS_42	IS21 family transposase ISAs29	0	0	0	0	0	0	0	0	0	0	0	0	0	0	0	0	0	0	0	0	0	0	0	0	0	0	0	0	0	0	0	0	0	0	0	0	0	0	0	0	0	0	0	0	0	0	0
IS21	IS_43	IS21 family transposase ISAs29	0	0	0	0	0	0	0	0	0	0	0	0	0	0	0	0	0	0	0	0	0	0	0	0	0	0	0	0	0	0	0	0	0	0	0	0	0	0	0	0	0	0	0	0	0	0	0
IS21	IS_44	IS21 family transposase ISAs29	0	0	0	0	0	0	0	0	0	0	0	0	0	0	0	0	0	0	0	0	0	0	0	0	0	0	0	0	0	0	0	0	0	0	0	0	0	0	0	0	0	0	0	0	0	0	0
IS21	IS_45	IS21 family transposase ISAs29;hypothetical protein	0	0	0	0	0	0	0	0	0	0	0	0	0	0	0	0	0	0	0	0	0	0	0	0	0	0	0	0	0	0	0	1	0	0	0	0	0	0	0	0	0	0	0	0	0	1	0
IS21	IS_46	IS21 family transposase ISAs29;hypothetical protein	0	0	0	0	0	0	0	0	0	0	0	0	0	0	0	0	0	0	0	0	0	0	0	0	0	0	0	0	0	0	0	0	0	0	0	0	0	0	0	0	0	0	0	0	0	0	0
IS21	IS_47	IS21 family transposase ISAs29;hypothetical protein	0	0	0	0	0	0	0	0	0	0	0	0	0	0	0	0	0	0	0	0	0	0	0	0	0	0	0	0	0	0	0	0	0	0	0	0	0	0	0	0	0	0	0	0	0	0	0
IS21	IS_48	IS21 family transposase ISAs29;Insertion sequence IS5376 putative ATP-binding protein;IS21 family transposase ISBmu3	0	0	0	0	0	0	0	0	0	0	0	0	0	0	0	0	0	0	0	0	0	0	0	0	0	0	1	1	0	0	0	0	1	0	1	1	1	1	1	0	0	1	1	1	1	0	1
IS21	IS_49	IS21 family transposase ISAs29;IS21 family transposase ISBmu3	0	0	0	0	1	0	0	0	0	0	0	0	0	0	1	0	1	0	0	0	0	0	0	0	0	0	1	1	0	0	0	0	1	0	1	1	0	0	1	0	0	1	1	0	1	0	1
IS21	IS_50	IS21 family transposase ISAs29;IS21 family transposase ISBmu3	0	0	0	0	0	0	0	0	0	0	0	0	0	1	2	0	0	0	0	0	0	0	2	0	0	0	0	0	0	0	0	1	0	0	0	0	0	0	0	0	0	0	0	0	0	0	0
IS21	IS_51	IS21 family transposase ISAs29;IS21 family transposase ISBmu3	0	0	2	0	1	1	0	0	1	0	0	0	0	1	2	0	0	0	0	0	0	2	1	0	0	0	0	0	1	0	0	0	0	0	0	0	0	0	0	0	0	0	0	0	0	0	0
IS21	IS_52	IS21 family transposase ISAs29;IS21 family transposase ISCARN95	0	0	1	1	0	1	0	0	0	1	0	1	0	1	1	0	0	0	1	0	0	1	0	0	0	0	0	0	0	0	0	1	0	0	0	0	0	0	0	0	0	0	0	0	0	1	0
IS21	IS_53	IS21 family transposase ISBmu3	0	0	0	0	0	0	0	0	0	2	1	0	0	5	0	0	0	0	0	0	0	0	0	0	0	0	0	0	0	0	0	0	0	0	0	0	0	0	0	0	0	0	0	0	0	0	0
IS21	IS_54	IS21 family transposase ISBmu3	0	0	0	0	0	0	0	0	0	0	0	0	0	0	0	0	0	0	0	0	0	0	1	0	0	0	0	0	0	0	0	0	0	0	0	0	0	0	0	0	0	0	0	0	0	0	0
IS21	IS_55	IS21 family transposase ISCARN95	0	0	0	0	0	0	0	0	0	0	0	0	0	0	0	0	0	0	0	0	0	0	0	0	0	0	0	0	0	0	0	0	0	0	0	0	0	0	0	0	0	0	0	0	0	0	0
IS21	IS_56	IS21 family transposase ISCARN95	0	0	0	0	0	0	0	0	0	0	0	0	0	0	0	0	0	0	0	0	0	0	0	0	0	0	0	0	0	0	0	0	0	0	0	0	0	0	0	0	0	0	0	0	0	0	0
IS21	IS_57	IS21 family transposase ISCARN95	0	0	0	0	0	0	0	0	0	0	0	0	0	0	0	0	1	0	0	0	0	0	0	0	0	0	0	0	0	0	0	0	0	0	0	0	0	0	0	0	0	0	0	0	0	0	0
IS21	IS_58	IS21 family transposase ISCARN95	0	0	0	0	0	0	0	0	0	0	1	0	0	1	0	0	0	0	0	0	1	0	0	0	0	0	0	0	0	0	0	0	0	0	0	0	0	0	0	0	0	0	0	0	0	0	0
IS21	IS_59	IS21 family transposase ISCARN95	0	0	1	1	0	0	0	0	1	0	0	0	0	0	0	0	0	0	0	0	0	0	0	0	0	0	0	0	0	0	0	0	0	0	0	0	0	0	0	0	0	0	0	0	0	0	0
IS21	IS_60	IS21 family transposase ISCARN95	0	0	0	0	0	0	0	0	0	0	0	0	0	0	1	0	0	0	0	0	0	0	1	0	0	0	0	0	0	0	0	0	0	0	0	0	0	0	0	0	0	0	0	0	0	0	0
IS21	IS_61	IS21 family transposase ISCARN95	0	0	0	0	0	0	0	0	0	0	0	0	0	1	0	0	0	0	0	0	0	0	1	0	0	0	0	0	0	0	0	0	0	0	0	0	0	0	0	0	0	0	0	0	0	0	0
IS21	IS_62	IS21 family transposase ISCARN95	0	0	0	0	0	0	0	0	0	0	0	0	0	0	0	0	0	0	0	0	0	0	1	0	0	0	0	0	0	0	0	0	0	0	0	0	0	0	0	0	0	0	0	0	0	0	0
IS21	IS_63	IS21 family transposase ISCARN95	0	0	0	0	0	0	0	0	0	0	0	0	0	0	0	0	0	0	0	0	0	0	1	0	0	0	0	0	0	0	0	0	0	0	0	0	0	0	0	0	0	0	0	0	0	0	0
IS21	IS_64	IS21 family transposase ISCARN95	0	0	0	0	0	0	0	0	0	0	0	0	0	0	0	0	0	0	0	0	0	0	1	0	0	0	0	0	0	0	0	0	0	0	0	0	0	0	0	0	0	0	0	0	0	0	0
IS21	IS_65	IS21 family transposase ISCARN95	0	0	0	0	0	0	0	0	0	0	0	0	0	0	0	0	0	0	0	0	0	0	1	0	0	0	0	0	0	0	0	0	0	0	0	0	0	0	0	0	0	0	0	0	0	0	0
IS21	IS_66	IS21 family transposase ISCARN95	0	0	0	0	0	0	0	0	0	0	0	0	0	0	0	0	0	0	0	0	0	0	1	0	0	0	0	0	0	0	0	0	0	0	0	0	0	0	0	0	0	0	0	0	0	0	0
IS21	IS_67	IS21 family transposase ISCARN95	0	0	0	0	0	0	0	0	0	0	0	0	0	0	0	0	0	0	0	0	0	0	1	0	0	0	0	0	0	0	0	0	0	0	0	0	0	0	0	0	0	0	0	0	0	0	0
IS21	IS_68	IS21 family transposase ISCARN95;IS21 family transposase IS1474	0	0	0	0	0	0	1	1	0	0	0	0	0	0	1	0	0	0	0	0	0	0	1	0	0	0	0	0	0	0	0	0	0	0	0	0	0	0	0	0	0	0	0	0	0	0	0
IS21	IS_69	IS21 family transposase ISCARN95;IS21 family transposase IS1474	0	0	0	0	0	0	0	0	0	1	0	0	0	0	0	0	0	0	0	0	0	0	1	0	0	0	0	0	1	0	0	0	0	0	0	0	0	0	0	0	0	0	0	0	0	0	0
IS21	IS_70	IS21 family transposase ISCARN95;IS21 family transposase ISRme9;IS21 family transposase ISSpu5	0	0	1	1	0	0	0	0	1	0	0	0	0	1	1	0	0	0	0	0	0	0	0	0	0	0	0	0	0	1	0	0	0	0	0	0	0	0	0	0	0	0	0	0	0	0	0
IS21	IS_71	IS21 family transposase ISPpu7	0	0	0	0	0	0	0	0	0	0	0	0	0	0	0	0	0	0	0	0	0	0	1	0	0	0	0	0	0	0	0	0	0	0	0	0	0	0	0	0	0	0	0	0	0	0	0
IS21	IS_72	IS21 family transposase ISPpu7	0	0	0	0	0	0	0	0	0	0	0	0	0	0	0	0	0	0	0	0	0	0	1	0	0	0	0	0	0	0	0	0	0	0	0	0	0	0	0	0	0	0	0	0	0	0	0
IS21	IS_73	IS21 family transposase ISPpu7	0	0	0	0	0	0	0	0	0	0	0	0	0	0	0	0	0	0	0	0	0	0	1	0	0	0	0	0	0	0	0	0	0	0	0	0	0	0	0	0	0	0	0	0	0	0	0
IS21	IS_74	IS21 family transposase ISPpu7	0	0	0	0	0	0	0	0	0	0	0	0	0	0	0	0	0	0	0	0	0	0	1	0	0	0	0	0	0	0	0	0	0	0	0	0	0	0	0	0	0	0	0	0	0	0	0
IS21	IS_75	IS21 family transposase ISPpu7	0	0	0	0	0	0	0	0	0	0	0	0	0	0	0	0	0	0	0	0	0	0	1	0	0	0	0	0	0	0	0	0	0	0	0	0	0	0	0	0	0	0	0	0	0	0	0
IS21	IS_76	IS21 family transposase ISPpu7	0	0	0	0	0	0	0	0	0	0	0	0	0	0	0	0	0	0	0	0	0	0	1	0	0	0	0	0	0	0	0	0	0	0	0	0	0	0	0	0	0	0	0	0	0	0	0
IS21	IS_77	IS21 family transposase ISPpu7	0	0	0	0	0	0	0	0	0	0	0	0	0	0	0	0	0	0	0	0	0	0	1	0	0	0	0	0	0	0	0	0	0	0	0	0	0	0	0	0	0	0	0	0	0	0	0
IS21	IS_78	IS21 family transposase ISPpu7	0	0	0	0	0	0	0	0	0	0	0	0	0	0	0	0	0	0	0	0	0	0	1	0	0	0	0	0	0	0	0	0	0	0	0	0	0	0	0	0	0	0	0	0	0	0	0
IS21	IS_79	IS21 family transposase ISPpu7	0	0	0	0	0	0	0	0	0	0	0	0	0	0	0	0	0	0	0	0	0	0	1	0	0	0	0	0	0	0	0	0	0	0	0	0	0	0	0	0	0	0	0	0	0	0	0
IS21	IS_80	IS21 family transposase ISPpu7	0	0	0	0	0	0	0	0	0	0	0	0	0	0	0	0	0	0	0	0	0	0	1	0	0	0	0	0	0	0	0	0	0	0	0	0	0	0	0	0	0	0	0	0	0	0	0
IS21	IS_81	IS21 family transposase ISPpu7	0	0	0	0	0	0	0	0	0	0	0	0	0	0	0	0	0	0	0	0	0	0	1	0	0	0	0	0	0	0	0	0	0	0	0	0	0	0	0	0	0	0	0	0	0	0	0
IS21	IS_82	IS21 family transposase ISPpu7	0	1	0	0	0	0	0	0	0	0	0	0	0	1	1	0	1	0	1	0	1	0	1	0	0	0	1	1	0	0	0	0	1	0	1	1	1	1	1	0	0	1	1	1	1	0	1
IS21	IS_83	IS21 family transposase ISPpu7	0	0	1	0	0	0	0	0	1	0	1	0	0	1	0	1	1	1	1	1	1	0	0	1	1	1	0	0	0	1	1	1	0	1	0	0	0	0	0	1	1	0	0	0	0	1	0
IS21	IS_84	IS21 family transposase ISPpu7	0	2	0	0	0	0	0	0	0	0	0	0	0	1	1	1	0	1	0	0	0	1	1	0	1	1	0	0	2	1	1	0	0	1	0	0	0	0	0	1	1	0	0	0	0	0	0
IS21	IS_85	IS21 family transposase ISPpu7	0	1	0	1	0	0	0	0	0	0	2	0	0	3	1	2	0	1	2	1	1	1	1	0	0	0	0	0	0	0	0	0	0	1	0	0	0	0	0	0	1	0	0	0	0	0	0
IS21	IS_86	IS21 family transposase ISPpu7	0	1	1	1	0	1	1	0	1	0	1	1	1	1	1	2	1	0	1	0	0	0	1	0	0	0	0	0	0	1	0	0	0	0	0	0	0	0	0	0	0	0	0	0	0	0	0
IS21	IS_87	IS21 family transposase ISPpu7	0	0	1	1	0	1	1	0	1	0	1	0	1	1	0	1	1	0	1	0	0	0	1	0	0	0	0	0	0	0	0	0	0	0	0	0	0	0	0	0	0	0	0	0	0	0	0
IS21	IS_88	IS21 family transposase ISPpu7	0	0	0	0	0	0	0	0	0	0	0	0	0	1	1	0	0	0	0	0	0	0	0	0	0	0	0	0	0	0	0	0	0	0	0	0	0	0	0	0	0	0	0	0	0	0	0
IS21	IS_89	IS21 family transposase ISPpu7	0	0	0	0	0	0	0	0	0	0	0	0	0	0	0	0	0	0	0	0	0	0	0	0	0	0	0	0	0	0	0	0	0	0	0	0	0	0	0	0	0	0	0	0	0	0	0
IS21	IS_90	IS21 family transposase ISPpu7	0	0	0	0	0	0	0	0	0	1	0	0	0	1	1	0	0	0	0	0	1	0	0	0	0	0	1	0	0	1	0	0	0	0	0	0	1	0	0	0	0	0	1	0	0	0	0
IS21	IS_91	IS21 family transposase ISPpu7	0	0	0	0	0	0	0	0	0	0	0	0	2	1	1	0	0	0	0	0	0	0	1	0	0	0	0	0	0	0	0	0	0	0	0	0	0	0	0	0	0	0	0	0	0	0	0
IS21	IS_92	IS21 family transposase ISPpu7	0	0	0	0	0	0	0	0	0	1	0	0	0	1	0	0	0	0	0	0	0	0	0	0	0	0	0	0	0	0	0	0	0	0	0	0	0	0	0	0	0	0	0	0	0	0	0
IS21	IS_93	IS21 family transposase ISPpu7	0	0	0	0	0	0	0	0	0	0	0	0	0	1	1	0	0	0	0	0	0	1	1	0	1	0	0	0	0	0	0	0	0	0	0	0	0	0	0	0	0	0	0	0	0	0	0
IS21	IS_94	IS21 family transposase ISPpu7	0	1	0	0	0	0	0	0	0	1	0	0	0	0	0	0	0	0	0	0	0	0	0	0	0	0	0	0	1	0	0	0	0	0	0	0	0	0	0	0	0	0	0	0	0	0	0
IS21	IS_95	IS21 family transposase ISPpu7	0	0	0	0	0	0	0	0	0	0	0	0	0	0	0	0	0	0	0	0	0	0	0	0	0	0	0	0	0	0	0	0	0	0	0	0	0	0	0	0	0	0	0	0	0	0	1
IS21	IS_96	IS21 family transposase ISPpu7	0	0	0	0	0	0	0	0	0	0	0	0	0	0	0	0	0	0	0	0	0	0	0	0	0	0	0	0	0	0	0	0	0	0	0	0	0	0	0	0	0	0	0	0	0	0	0
IS21	IS_97	IS21 family transposase ISPpu7	0	0	0	0	0	0	0	0	0	0	0	0	0	0	0	0	0	0	0	0	0	0	0	0	1	1	0	0	0	1	0	0	0	0	0	0	0	0	0	0	0	0	0	0	0	0	0
IS21	IS_98	IS21 family transposase ISPpu7	0	0	0	0	0	0	0	0	0	0	0	0	0	1	0	0	0	0	0	0	0	0	1	0	0	0	0	0	0	0	0	0	0	0	0	0	0	0	0	0	0	0	0	0	0	0	0
IS21	IS_99	IS21 family transposase ISPpu7	0	0	0	0	0	0	0	0	0	0	1	0	0	1	0	1	0	0	0	0	0	0	0	0	0	0	0	0	0	0	0	0	0	0	0	0	0	0	0	0	0	0	0	0	0	0	0
IS21	IS_100	IS21 family transposase ISPpu7	0	0	0	0	0	0	1	1	0	0	0	0	0	0	0	1	1	1	1	1	1	0	0	0	0	0	0	0	0	1	0	0	0	0	0	0	0	0	0	0	0	0	0	0	0	0	0
IS21	IS_101	IS21 family transposase ISPpu7	0	0	1	1	0	0	0	0	1	0	0	0	0	1	1	0	0	0	0	0	0	0	0	0	0	0	0	0	0	1	0	0	0	0	0	0	0	0	0	0	0	0	0	0	0	0	0
IS21	IS_102	IS21 family transposase ISPpu7	0	0	0	0	0	0	0	0	0	0	0	0	0	0	0	0	0	0	0	0	0	0	1	0	0	0	0	0	0	0	0	0	0	0	0	0	0	0	0	0	0	0	0	0	0	0	0
IS21	IS_103	IS21 family transposase ISPpu7	1	0	0	0	0	0	0	0	0	0	0	0	0	0	0	0	0	0	0	0	0	0	1	0	0	0	0	0	0	0	0	0	0	0	0	0	0	0	0	0	0	0	0	0	0	0	0
IS21	IS_104	IS21 family transposase ISPpu7	0	0	0	0	0	0	0	0	0	0	0	0	0	0	0	0	0	0	0	0	0	0	1	0	0	0	0	0	0	0	0	0	0	0	0	0	0	0	0	0	0	0	0	0	0	0	0
IS21	IS_105	IS21 family transposase ISPpu7	0	0	0	0	0	0	1	1	0	1	0	0	0	0	0	0	0	0	0	0	0	0	0	0	0	0	0	0	0	0	0	0	0	0	0	0	0	0	0	0	0	0	0	0	0	0	0
IS21	IS_106	IS21 family transposase ISPpu7	0	0	0	0	0	0	0	0	0	0	0	0	0	0	0	0	0	0	0	0	0	0	1	0	0	0	0	0	0	0	0	0	0	0	0	0	0	0	0	0	0	0	0	0	0	0	0
IS21	IS_107	IS21 family transposase ISPpu7	0	0	0	0	0	0	0	0	0	0	0	0	0	0	0	0	0	0	0	0	0	0	1	0	0	0	0	0	0	0	0	0	0	0	0	0	0	0	0	0	0	0	0	0	0	0	0
IS21	IS_108	IS21 family transposase ISPpu7	0	0	0	0	0	0	0	0	0	0	0	0	0	0	0	0	0	0	0	0	0	0	1	0	0	0	0	0	0	0	0	0	0	0	0	0	0	0	0	0	0	0	0	0	0	0	0
IS21	IS_109	IS21 family transposase ISPpu7	0	0	0	0	0	0	0	0	0	0	0	0	0	0	0	0	0	0	0	0	0	0	1	0	0	0	0	0	0	0	0	0	0	0	0	0	0	0	0	0	0	0	0	0	0	0	0
IS21	IS_110	IS21 family transposase ISPpu7	0	0	0	0	0	0	0	0	0	0	0	0	0	0	0	0	0	0	0	0	0	0	1	0	0	0	0	0	0	0	0	0	0	0	0	0	0	0	0	0	0	0	0	0	0	0	0
IS21	IS_111	IS21 family transposase ISPpu7;hypothetical protein	0	0	0	0	0	0	0	0	0	0	0	0	0	1	1	0	0	0	0	0	0	0	0	0	0	0	0	0	0	0	1	0	0	0	0	0	0	0	0	1	0	0	0	0	0	0	0
IS21	IS_112	IS21 family transposase ISPpu7;hypothetical protein	0	0	0	0	0	0	0	0	0	0	0	0	0	1	1	0	0	0	0	0	0	0	1	0	0	0	0	0	0	0	0	0	0	0	0	0	0	0	0	0	0	0	0	0	0	0	0
IS21	IS_113	IS21 family transposase ISPpu7;hypothetical protein	0	0	0	0	0	0	1	1	0	0	0	0	2	0	0	0	1	0	0	1	0	1	0	0	0	0	0	0	0	0	0	0	0	0	0	0	0	0	0	0	0	0	0	0	0	0	0
IS21	IS_114	IS21 family transposase ISPpu7;hypothetical protein	0	0	0	0	0	0	0	0	0	0	0	0	0	1	0	0	0	0	0	0	0	0	1	0	0	0	0	0	0	0	0	0	0	0	0	0	0	0	0	0	0	0	0	0	0	0	0
IS21	IS_115	IS21 family transposase ISPpu7;IS21 family transposase IS1162	0	0	0	0	0	0	1	1	0	0	0	0	0	0	0	0	1	0	0	0	1	0	0	0	0	0	0	0	0	1	0	0	0	0	0	0	0	0	0	0	0	0	0	0	0	0	0
IS256	IS_116	IS256 family transposase IS1132	1	0	0	0	0	0	0	0	1	1	0	0	0	0	0	0	0	0	0	0	0	0	0	0	0	0	0	0	0	0	0	0	0	1	0	0	0	0	0	0	1	0	0	0	0	0	0
IS256	IS_117	IS256 family transposase IS1132	0	0	1	1	0	0	0	0	1	0	0	0	0	1	0	0	0	0	0	0	0	0	0	0	0	0	0	0	0	0	0	0	0	0	0	0	0	0	0	0	0	0	0	0	0	0	0
IS256	IS_118	IS256 family transposase IS1132	0	0	0	0	0	0	0	0	0	0	0	0	0	0	0	0	0	0	0	0	0	0	0	0	0	0	0	0	0	0	0	0	0	0	0	0	0	0	0	0	0	0	0	0	0	0	0
IS256	IS_119	IS256 family transposase IS1249	0	0	0	0	0	0	0	0	1	0	1	0	0	1	1	0	0	0	0	0	0	0	1	0	0	0	0	0	0	0	0	0	0	0	0	0	0	0	0	0	0	0	0	0	0	0	0
IS256	IS_120	IS256 family transposase IS1249	0	0	0	0	0	0	0	0	0	0	0	0	0	0	0	0	0	0	0	0	0	0	1	0	0	0	0	0	0	0	0	0	0	0	0	0	0	0	0	0	0	0	0	0	0	0	0
IS256	IS_121	IS256 family transposase IS3503	0	0	1	1	1	1	1	1	0	1	0	0	0	1	1	0	0	0	0	0	0	1	0	0	1	1	1	1	0	0	1	1	1	0	1	1	1	1	1	1	0	1	1	1	1	1	1
IS256	IS_122	IS256 family transposase IS3503;IS256 family transposase IS1249;hypothetical protein	0	0	0	0	0	0	0	0	0	1	1	0	0	1	1	1	1	0	1	1	0	0	0	0	0	0	0	0	0	2	0	1	0	0	0	0	0	0	0	0	0	0	0	0	0	1	0
IS256	IS_123	IS256 family transposase IS3503;IS256 family transposase IS1249;IS256 family transposase ISCre1	0	0	0	0	0	0	0	0	0	0	0	0	0	1	1	0	0	0	0	0	0	0	1	0	0	0	0	0	0	0	0	0	0	0	0	0	0	0	0	0	0	0	0	0	0	0	0
IS256	IS_124	IS256 family transposase IS3506	0	0	1	0	0	0	0	0	1	0	1	0	2	1	0	1	1	1	1	1	1	0	0	1	1	1	0	0	0	1	1	1	0	1	0	0	0	0	0	1	1	0	0	0	0	1	0
IS256	IS_125	IS256 family transposase IS3506	0	0	0	0	0	0	0	0	0	0	0	0	0	0	0	0	1	1	1	0	1	0	0	0	0	0	0	0	0	1	0	0	0	0	0	0	0	0	0	0	0	1	0	0	0	0	0
IS256	IS_126	IS256 family transposase IS3506	0	0	0	0	0	0	0	0	1	1	0	0	1	0	1	0	0	0	0	2	0	0	0	0	0	0	0	0	0	0	0	0	0	0	0	0	0	0	0	0	0	0	0	0	0	0	0
IS256	IS_127	IS256 family transposase IS3506	0	0	0	0	0	0	0	0	0	0	0	0	0	0	0	0	0	0	0	0	0	0	0	0	0	0	0	0	0	0	0	1	0	0	0	0	0	0	0	0	0	0	0	0	0	1	0
IS256	IS_128	IS256 family transposase IS3506	0	0	0	0	0	0	0	0	0	0	0	0	0	0	0	0	0	0	0	0	0	0	0	0	0	0	0	0	0	0	0	0	0	0	0	0	0	0	0	0	0	0	0	0	0	0	0
IS256	IS_129	IS256 family transposase IS3506	0	0	0	0	0	0	0	0	0	0	0	0	0	0	0	0	0	0	0	0	0	0	0	0	0	0	0	0	0	0	0	0	0	0	0	0	0	0	0	0	0	0	0	0	0	0	0
IS256	IS_130	IS256 family transposase IS3506	0	0	0	0	0	0	0	0	0	0	0	0	0	0	0	0	0	0	0	0	0	0	0	0	0	0	0	0	0	0	0	0	0	0	0	0	0	0	0	0	0	0	0	0	0	0	0
IS256	IS_131	IS256 family transposase IS3506;hypothetical protein	0	0	0	0	0	0	0	0	0	0	0	0	0	0	0	0	0	0	0	0	0	0	0	0	0	0	0	0	0	0	1	1	0	1	0	0	0	0	0	1	1	0	0	0	0	1	0
IS256	IS_132	IS256 family transposase IS3506;hypothetical protein	0	0	0	0	0	1	0	0	1	0	0	0	0	1	1	0	1	0	0	0	0	1	1	0	0	0	0	0	1	0	0	0	0	0	0	0	0	0	0	0	0	0	0	0	0	0	0
IS256	IS_133	IS256 family transposase IS3506;hypothetical protein	0	0	0	0	0	0	0	0	0	0	0	0	0	0	1	0	0	0	0	0	0	0	0	0	0	0	0	0	0	1	0	0	0	0	0	0	0	0	0	0	0	0	0	0	0	0	0
IS256	IS_134	IS256 family transposase IS3507;IS256 family transposase ISCre1	0	1	1	1	0	0	0	0	0	0	0	1	0	0	1	1	0	0	1	0	0	0	0	1	0	0	1	1	1	1	1	1	1	1	1	1	1	1	1	1	1	1	1	1	1	1	1
IS256	IS_135	IS256 family transposase ISActu1	2	2	2	2	2	2	2	2	2	0	2	0	1	2	2	2	2	1	1	1	2	2	2	2	2	2	3	3	2	2	2	2	3	2	3	3	3	3	3	2	2	3	3	3	3	2	3
IS256	IS_136	IS256 family transposase ISActu1	0	0	0	0	0	0	0	0	0	0	1	0	0	1	1	1	1	1	1	0	1	0	0	0	0	0	1	1	1	1	0	0	1	0	1	1	1	1	1	0	0	0	1	1	1	0	1
IS256	IS_137	IS256 family transposase ISActu1	0	0	0	0	0	0	0	0	1	0	1	0	0	1	1	2	0	2	1	2	0	0	1	0	1	0	1	0	0	2	0	0	1	0	1	1	1	1	0	0	0	0	1	0	1	0	0
IS256	IS_138	IS256 family transposase ISActu1	0	0	0	0	0	0	0	0	0	0	0	0	0	0	1	0	0	0	0	0	0	0	1	0	0	0	0	0	0	0	0	0	0	1	0	0	0	0	0	0	1	0	0	0	0	0	0
IS256	IS_139	IS256 family transposase ISActu1	0	0	0	0	0	0	0	0	0	1	1	0	0	2	1	1	0	0	0	0	0	0	0	0	0	0	0	0	0	2	0	0	0	0	0	0	0	0	0	0	0	0	0	0	0	0	0
IS256	IS_140	IS256 family transposase ISActu1;IS256 family transposase IS1132	0	0	0	0	0	0	0	0	0	0	1	0	0	0	1	0	1	1	1	1	1	0	1	0	0	0	1	1	2	1	0	1	1	0	1	1	1	1	1	0	0	0	1	1	1	1	1
IS256	IS_141	IS256 family transposase ISActu1;IS256 family transposase IS1132	0	0	0	0	1	0	1	1	0	0	0	0	0	0	1	0	1	0	0	0	0	0	0	0	0	0	1	1	0	0	0	0	1	0	1	1	0	0	1	0	0	1	1	0	1	0	1
IS256	IS_142	IS256 family transposase ISActu1;IS256 family transposase IS1132	0	0	0	0	0	0	0	0	0	0	0	1	0	0	0	1	0	0	1	0	0	0	0	0	0	0	1	1	0	1	0	0	1	0	1	1	1	1	1	0	0	0	1	1	1	0	1
IS256	IS_143	IS256 family transposase ISCoam1	0	0	0	0	0	0	0	0	0	0	0	0	0	0	0	0	0	0	0	0	0	0	0	0	0	0	0	0	0	0	1	1	0	1	0	0	0	0	0	1	1	0	0	0	0	1	0
IS256	IS_144	IS256 family transposase ISCoam1	0	0	0	0	0	0	0	0	0	0	1	0	0	0	0	1	0	0	1	0	1	0	0	0	0	0	0	0	0	1	0	0	0	0	0	0	0	0	0	0	0	0	0	0	0	0	0
IS256	IS_145	IS256 family transposase ISCoam1;hypothetical protein	0	0	1	1	0	0	0	0	0	0	0	0	0	0	0	0	0	0	0	0	0	0	0	0	0	0	0	0	1	0	0	0	0	0	0	0	0	0	0	0	0	0	0	0	0	0	0
IS256	IS_146	IS256 family transposase ISCre1	0	0	0	0	0	0	0	0	0	0	0	0	0	0	0	0	0	0	0	0	0	0	1	0	0	0	0	0	0	0	0	0	0	0	0	0	0	0	0	0	0	0	0	0	0	0	0
IS256	IS_147	IS256 family transposase ISCre2	0	0	0	0	0	0	0	0	0	1	0	0	0	0	0	0	0	0	0	0	0	0	0	0	0	0	0	0	0	0	0	0	0	0	0	0	0	0	0	0	0	0	0	0	0	0	0
IS256	IS_148	IS256 family transposase ISCre2;hypothetical protein	0	0	1	2	1	0	0	0	1	1	0	1	0	1	1	1	0	1	1	0	0	1	1	2	2	2	1	1	0	1	1	0	1	0	1	1	1	1	1	1	0	1	1	1	1	0	1
IS256	IS_149	IS256 family transposase ISCur2	0	1	0	0	0	0	0	0	0	0	0	0	1	0	1	0	0	1	0	0	0	0	1	0	0	0	0	1	0	0	0	0	1	0	1	1	1	1	1	0	0	0	1	1	1	0	1
IS3	IS_150	IS3 family transposase IS1206	0	0	0	0	0	0	0	0	0	0	0	0	0	2	1	0	0	0	0	0	0	0	2	0	0	0	1	1	0	0	0	0	1	0	0	1	1	1	0	0	0	1	0	1	0	0	0
IS3	IS_151	IS3 family transposase IS1206	0	0	1	1	0	0	1	1	1	1	0	0	0	1	1	0	1	0	0	0	0	0	0	0	1	1	0	0	0	0	1	2	0	1	0	0	1	1	0	1	1	0	0	1	0	2	0
IS3	IS_152	IS3 family transposase IS1206	0	1	0	0	0	0	0	0	0	0	1	1	1	2	1	1	1	1	1	0	2	0	0	0	1	1	1	0	0	6	1	1	0	1	0	0	0	0	0	1	0	0	0	0	0	1	0
IS3	IS_153	IS3 family transposase IS1206	0	0	1	1	1	0	0	0	0	2	1	0	0	1	1	1	1	1	1	0	1	0	0	0	1	1	0	0	0	0	1	1	0	0	0	0	0	0	0	1	0	0	0	0	0	1	0
IS3	IS_154	IS3 family transposase IS1206	0	0	0	0	0	0	0	0	0	0	1	0	0	1	0	1	1	0	1	1	1	0	1	1	0	0	1	0	1	1	0	0	0	0	0	0	1	1	0	0	1	0	0	1	0	0	0
IS3	IS_155	IS3 family transposase IS1206	0	0	0	0	0	0	0	0	0	1	0	0	0	1	1	0	1	0	0	0	0	1	0	1	0	0	0	0	0	0	1	0	0	0	0	0	0	0	0	1	0	1	0	0	0	0	0
IS3	IS_156	IS3 family transposase IS1206	0	0	0	0	0	0	1	1	0	0	0	0	0	1	3	0	1	0	0	0	0	0	0	0	0	0	0	0	0	1	0	0	0	0	0	0	0	0	0	0	0	1	0	0	0	0	0
IS3	IS_157	IS3 family transposase IS1206	0	0	0	0	0	0	0	0	0	0	0	0	0	0	0	0	0	0	0	0	0	0	0	0	0	0	0	0	0	0	0	1	0	0	0	0	0	0	0	0	0	0	0	0	0	1	0
IS3	IS_158	IS3 family transposase IS1206	0	0	0	0	0	0	0	0	0	0	0	0	0	0	0	0	0	0	0	0	0	0	0	0	0	0	0	0	0	0	0	0	0	0	0	0	0	0	0	0	0	0	0	0	0	0	0
IS3	IS_159	IS3 family transposase IS1206	0	1	0	0	0	0	0	0	0	0	0	0	0	1	1	0	0	0	0	1	0	0	1	0	1	1	0	0	1	0	0	0	0	0	0	0	0	0	0	0	0	0	0	0	0	0	0
IS3	IS_160	IS3 family transposase IS1206	0	0	0	0	0	0	0	0	0	0	2	0	2	1	0	2	0	0	2	0	0	0	1	0	0	0	0	0	0	2	0	0	0	0	0	0	0	0	0	0	0	0	0	0	0	0	0
IS3	IS_161	IS3 family transposase IS1206	0	0	0	0	0	0	1	0	0	0	1	0	0	1	1	0	0	0	0	0	0	0	0	0	0	0	0	0	0	0	0	0	0	0	0	0	0	0	0	0	0	0	0	0	0	0	0
IS3	IS_162	IS3 family transposase IS1206	0	0	0	0	0	0	0	0	0	0	0	0	0	0	0	0	0	0	0	0	0	0	0	0	0	0	0	0	0	0	0	0	0	0	0	0	0	0	0	0	0	0	0	0	0	0	0
IS3	IS_163	IS3 family transposase IS1206	0	0	0	0	0	0	0	0	0	0	0	0	0	0	0	0	0	0	0	0	0	0	1	0	0	0	0	0	0	0	0	0	0	0	0	0	0	0	0	0	0	0	0	0	0	0	0
IS3	IS_164	IS3 family transposase IS1206	0	0	0	0	0	0	0	0	0	0	0	0	0	0	0	0	0	0	0	0	0	0	0	0	0	0	0	0	0	0	0	0	0	0	0	0	0	0	0	0	0	0	0	0	0	0	0
IS3	IS_165	IS3 family transposase IS1206	0	0	0	0	0	0	0	0	0	0	0	0	0	0	0	0	0	0	0	0	0	0	0	0	0	0	0	0	0	0	0	0	0	0	0	0	0	0	0	0	0	0	0	0	0	0	0
IS3	IS_166	IS3 family transposase IS1206	0	0	0	0	0	0	0	0	0	0	0	0	0	0	0	0	0	0	0	0	0	0	0	0	0	0	0	0	0	0	0	0	0	0	0	0	0	0	0	0	0	0	0	0	0	0	0
IS3	IS_167	IS3 family transposase IS1206	0	0	0	0	0	0	0	0	0	0	0	0	0	0	0	0	0	0	0	1	0	0	0	0	0	0	0	0	0	0	0	0	0	0	0	0	0	0	0	0	0	0	0	0	0	0	0
IS3	IS_168	IS3 family transposase IS1206;hypothetical protein	0	1	0	0	0	0	0	0	0	0	1	0	1	2	1	1	0	1	2	1	2	0	1	0	1	1	1	1	1	1	1	0	1	1	1	1	1	1	1	1	1	0	1	1	1	0	1
IS3	IS_169	IS3 family transposase IS1206;hypothetical protein	0	0	0	0	0	0	0	0	0	0	0	0	0	0	1	0	0	0	0	0	0	0	0	0	1	1	0	0	1	0	1	1	0	0	0	0	0	0	0	1	0	0	0	0	0	1	0
IS3	IS_170	IS3 family transposase IS1206;hypothetical protein	0	1	0	0	0	0	0	0	0	0	0	0	0	2	1	1	1	0	1	0	0	0	1	0	0	1	0	0	0	1	1	0	0	1	0	0	0	0	0	1	1	0	0	0	0	0	0
IS3	IS_171	IS3 family transposase IS1206;hypothetical protein	0	0	0	0	0	0	0	0	0	2	1	0	0	6	1	1	0	1	1	0	1	1	0	1	0	0	0	0	0	1	0	0	0	1	0	0	0	0	0	0	1	0	0	0	0	0	0
IS3	IS_172	IS3 family transposase IS1206;hypothetical protein	0	0	0	0	1	0	1	1	0	0	0	0	0	0	0	1	0	0	0	0	1	0	1	1	0	0	0	0	0	0	0	0	0	1	0	0	0	0	0	0	1	1	0	0	0	0	0
IS3	IS_173	IS3 family transposase IS1206;IS3 family transposase IS3502	0	0	0	0	0	0	0	0	0	0	1	0	1	1	1	1	0	1	1	2	1	0	1	0	1	1	1	1	1	1	1	1	1	0	1	1	1	1	1	1	1	1	1	1	1	1	1
IS3	IS_174	IS3 family transposase IS1206;IS3 family transposase IS3502	0	0	0	0	0	0	0	0	0	0	1	0	0	0	0	2	0	1	2	0	1	0	0	0	0	0	1	1	0	1	0	0	1	0	1	1	0	0	1	0	0	0	1	0	1	0	1
IS3	IS_175	IS3 family transposase IS1206;IS3 family transposase IS3502	0	0	0	0	1	0	1	1	0	0	1	0	0	1	1	0	1	0	1	1	0	0	1	0	0	1	0	0	0	1	0	1	0	0	0	0	0	0	0	0	0	0	0	0	0	1	0
IS3	IS_176	IS3 family transposase IS1206;IS3 family transposase IS3502;D-amino acid dehydrogenase;D-amino acid dehydrogenase 1;hypothetical protein	0	0	0	0	0	0	0	0	0	0	1	0	0	0	1	0	1	1	0	0	1	0	1	0	2	2	0	0	0	0	1	2	0	0	0	0	0	0	0	1	0	0	0	0	0	2	0
IS3	IS_177	IS3 family transposase IS1206;IS3 family transposase IS3502;hypothetical protein	0	0	0	0	0	0	0	0	0	0	0	0	0	1	1	0	1	0	0	0	0	0	0	1	0	0	0	0	0	0	1	0	0	0	0	0	0	0	0	1	0	0	0	0	0	0	0
IS3	IS_178	IS3 family transposase IS1206;IS3 family transposase IS3502;Putative transposase InsK for insertion sequence element IS150;IS3 family transposase ISTesp3	0	0	1	1	0	0	0	0	1	1	0	0	0	1	1	1	1	1	1	1	1	1	0	1	1	1	1	1	0	1	1	1	1	1	0	1	1	1	1	1	1	2	0	1	1	1	0
IS3	IS_179	IS3 family transposase IS1206;IS3 family transposase ISTesp3	0	1	1	1	0	1	0	0	0	1	1	1	0	1	1	1	0	0	1	0	1	1	1	2	1	1	0	0	0	0	1	1	0	0	0	0	0	0	0	1	0	0	0	0	0	1	0
IS3	IS_180	IS3 family transposase IS1206;IS3 family transposase ISTesp3	0	0	1	0	0	0	0	0	1	0	1	0	0	1	0	1	0	1	1	1	0	0	0	1	0	0	1	1	0	2	0	0	1	1	1	1	1	1	1	0	1	0	1	1	1	0	1
IS3	IS_181	IS3 family transposase IS1206;Putative transposase InsK for insertion sequence element IS150	0	0	1	1	1	1	0	0	1	0	0	0	0	2	2	0	0	1	0	0	0	1	1	0	0	0	0	0	0	1	0	2	0	0	0	0	0	0	0	0	0	0	0	0	0	2	0
IS3	IS_182	IS3 family transposase IS1206;Putative transposase InsK for insertion sequence element IS150	0	0	0	0	0	0	0	0	1	0	0	0	0	0	1	0	0	0	0	0	0	1	1	0	0	0	0	0	1	0	0	0	0	0	0	0	0	0	0	0	0	0	0	0	0	0	0
IS3	IS_183	IS3 family transposase IS1206;Putative transposase InsK for insertion sequence element IS150;IS3 family transposase IS3502	0	0	1	1	0	0	0	0	0	0	1	0	1	1	1	1	0	0	1	0	1	1	0	0	1	1	0	0	0	1	1	0	0	0	0	0	1	1	0	1	0	1	0	1	0	0	1
IS3	IS_184	IS3 family transposase IS3501	0	0	0	0	0	0	0	0	0	0	1	0	1	0	0	0	1	1	0	1	1	0	0	0	0	0	1	1	0	0	0	1	0	1	1	0	0	0	0	0	0	1	1	0	0	1	1
IS3	IS_185	IS3 family transposase IS3501	0	0	0	0	0	0	0	0	1	0	1	0	0	1	0	1	1	0	1	0	1	0	0	1	1	1	0	0	0	1	1	1	0	1	0	0	0	0	0	1	1	0	0	0	0	1	0
IS3	IS_186	IS3 family transposase IS3501	0	0	0	0	0	0	0	0	0	1	0	0	0	1	1	0	0	0	0	0	0	0	0	0	0	0	0	0	0	0	1	0	0	0	0	0	0	0	0	1	0	0	0	0	0	0	0
IS3	IS_187	IS3 family transposase IS3501	0	0	1	1	0	0	1	1	0	1	2	0	2	0	0	2	0	2	2	2	2	1	0	1	0	0	1	1	0	2	0	0	1	2	1	1	1	1	1	0	2	1	1	1	1	0	1
IS3	IS_188	IS3 family transposase IS3501	1	0	0	0	0	0	0	0	0	1	0	0	0	0	0	1	0	1	1	1	0	0	1	0	0	0	0	1	0	0	1	1	0	0	0	0	1	2	0	1	1	0	0	0	0	1	1
IS3	IS_189	IS3 family transposase IS3501	0	1	0	0	0	0	0	0	0	0	0	0	0	1	1	0	1	1	0	1	0	0	0	0	1	1	0	0	0	0	0	0	0	0	0	0	0	0	0	0	0	1	1	0	0	0	0
IS3	IS_190	IS3 family transposase IS3501	0	0	0	0	0	0	0	0	3	0	0	0	0	0	0	0	2	0	0	0	0	0	15	0	0	0	0	0	1	0	0	0	0	0	0	0	0	0	0	0	0	0	0	0	0	0	0
IS3	IS_191	IS3 family transposase IS3501	0	0	1	1	0	0	0	0	0	0	0	1	0	0	1	1	0	0	0	0	0	0	0	0	0	0	0	0	0	1	0	1	0	0	0	0	0	0	0	0	0	0	0	0	0	1	0
IS3	IS_192	IS3 family transposase IS3501	0	1	0	0	0	0	1	1	0	0	0	0	0	1	2	1	0	0	1	0	0	0	1	0	0	0	0	0	1	1	0	0	0	0	0	0	0	0	0	0	0	0	0	0	0	0	0
IS3	IS_193	IS3 family transposase IS3501	0	0	0	0	0	0	0	0	0	0	0	0	0	1	1	0	0	0	0	0	0	0	1	0	0	0	0	0	0	0	0	0	0	0	0	0	0	0	0	0	0	0	0	0	0	0	0
IS3	IS_194	IS3 family transposase IS3501	0	0	0	0	0	0	0	0	0	0	0	0	0	0	0	0	0	0	0	0	0	0	0	0	0	0	0	0	0	0	0	0	0	0	0	0	0	0	0	0	0	0	0	0	0	0	0
IS3	IS_195	IS3 family transposase IS3501	0	0	0	0	0	0	0	1	0	0	0	0	0	1	0	0	0	0	0	0	0	0	0	0	0	0	0	0	0	0	0	0	0	0	0	0	0	0	0	0	0	0	0	0	0	0	0
IS3	IS_196	IS3 family transposase IS3501	0	0	0	0	0	0	0	1	0	0	0	0	0	1	0	0	0	0	0	0	0	0	0	0	0	0	0	0	0	0	0	0	0	0	0	0	0	0	0	0	0	0	0	0	0	0	0
IS3	IS_197	IS3 family transposase IS3501;hypothetical protein	0	0	1	0	0	0	0	0	0	1	0	0	0	1	0	1	1	0	1	0	0	0	1	1	1	1	1	1	0	1	1	0	1	0	1	1	1	1	1	1	0	0	1	1	1	0	1
IS3	IS_198	IS3 family transposase IS3501;hypothetical protein	0	0	0	0	0	0	0	1	1	0	1	0	0	1	0	1	1	0	0	0	1	1	1	0	0	0	0	1	0	1	0	0	1	1	1	1	1	1	1	0	1	1	1	1	0	0	1
IS3	IS_199	IS3 family transposase IS3501;hypothetical protein	0	0	0	0	0	0	1	1	1	0	1	0	0	0	1	1	2	2	1	2	1	1	0	0	0	0	0	0	0	1	0	1	0	1	0	0	0	1	1	0	1	0	0	1	1	1	0
IS3	IS_200	IS3 family transposase IS3501;hypothetical protein	0	0	0	0	0	1	0	0	1	0	1	0	1	1	0	1	2	1	1	1	1	0	1	0	0	0	0	1	0	1	0	0	1	0	1	1	1	1	1	0	0	1	1	1	0	0	0
IS3	IS_201	IS3 family transposase IS3501;hypothetical protein	0	0	0	0	0	0	0	0	0	0	0	0	0	0	1	0	0	0	0	0	0	0	1	1	0	0	1	1	0	0	0	0	1	1	1	1	0	0	0	0	1	0	1	0	0	0	1
IS3	IS_202	IS3 family transposase IS3501;hypothetical protein	0	0	0	0	1	1	0	0	0	0	0	0	0	1	1	0	0	0	0	0	0	0	0	0	0	0	0	0	0	0	0	1	0	0	0	0	0	0	0	0	0	0	0	0	0	1	0
IS3	IS_203	IS3 family transposase IS3501;hypothetical protein	1	0	1	1	1	1	1	1	1	0	0	0	0	1	1	0	1	0	0	0	0	0	1	1	0	0	0	0	0	0	0	0	0	1	0	0	0	0	0	0	1	0	0	0	0	0	0
IS3	IS_204	IS3 family transposase IS3501;hypothetical protein	0	1	0	0	0	0	0	0	0	0	0	0	0	1	1	0	0	0	0	0	0	0	0	0	0	0	0	0	1	0	0	1	0	0	0	0	0	0	0	0	0	0	0	0	0	1	0
IS3	IS_205	IS3 family transposase IS3501;hypothetical protein	0	0	0	0	0	0	0	0	0	0	0	0	0	0	0	0	0	0	0	0	0	0	0	0	0	0	0	0	0	0	0	0	0	0	0	0	0	0	0	0	0	0	0	0	0	0	0
IS3	IS_206	IS3 family transposase IS3501;hypothetical protein	1	0	1	1	1	0	0	0	0	1	1	0	0	0	1	0	0	1	0	1	1	1	1	1	0	0	0	0	1	1	0	0	0	0	0	0	0	0	0	0	0	0	0	0	0	0	0
IS3	IS_207	IS3 family transposase IS3501;hypothetical protein	0	0	0	0	0	0	0	0	0	0	0	0	0	0	1	0	0	0	0	0	0	0	0	0	0	0	0	0	0	0	0	0	0	0	0	0	0	0	0	0	0	0	0	0	0	0	0
IS3	IS_208	IS3 family transposase IS3501;hypothetical protein	0	0	1	1	0	0	0	1	1	0	0	0	0	1	1	0	0	0	0	0	0	0	1	0	0	0	0	0	0	2	0	0	0	0	0	0	0	0	0	0	0	0	0	0	0	0	0
IS3	IS_209	IS3 family transposase IS3501;hypothetical protein	0	0	0	0	0	0	0	0	0	0	0	0	0	1	1	0	0	0	0	0	0	0	0	0	0	0	0	0	0	0	0	0	0	0	0	0	0	0	0	0	0	0	0	0	0	0	0
IS3	IS_210	IS3 family transposase IS3501;Insertion element IS6110 uncharacterized 12.0 kDa protein	0	1	0	0	0	0	0	0	0	1	0	0	0	0	1	1	0	0	1	0	0	0	0	0	0	0	1	0	0	0	0	0	0	0	0	0	0	0	0	0	0	0	0	0	0	0	0
IS3	IS_211	IS3 family transposase IS3501;Insertion element IS6110 uncharacterized 12.0 kDa protein	0	0	0	0	0	0	0	0	0	0	0	0	0	0	0	0	0	0	0	0	0	0	0	0	0	0	0	0	0	0	0	0	0	0	0	0	0	0	0	0	0	0	0	0	0	0	0
IS3	IS_212	IS3 family transposase IS3501;Insertion element IS6110 uncharacterized 12.0 kDa protein;hypothetical protein	0	1	0	0	0	0	0	0	0	0	1	0	0	1	1	1	1	0	1	0	0	0	1	0	0	0	0	0	1	1	0	1	0	0	0	0	0	1	0	0	0	0	0	1	0	1	0
IS3	IS_213	IS3 family transposase IS3501;IS3 family transposase ISStma17;IS3 family transposase ISJsp1	0	0	0	1	0	0	1	1	0	1	0	0	0	0	0	0	0	0	0	0	2	1	0	1	1	1	2	2	0	0	0	0	2	0	2	2	2	2	2	0	0	1	2	2	2	0	2
IS3	IS_214	IS3 family transposase IS3501;IS3 family transposase ISStma17;IS3 family transposase ISJsp1	0	1	0	0	0	0	0	0	0	0	0	0	0	1	1	0	1	0	1	0	1	0	1	0	0	0	0	0	0	0	1	0	0	0	0	0	0	0	0	0	1	0	0	0	0	0	0
IS3	IS_215	IS3 family transposase IS3501;Putative transposase InsK for insertion sequence element IS150	0	0	1	0	1	0	1	1	1	1	1	0	0	1	1	1	1	1	1	0	1	1	0	1	1	1	1	1	0	1	1	1	1	1	1	0	0	0	0	1	1	0	1	0	0	1	1
IS3	IS_216	IS3 family transposase IS3501;Putative transposase InsK for insertion sequence element IS150	0	1	1	1	1	0	0	0	0	0	1	1	1	0	1	1	1	1	1	1	1	1	0	1	0	0	1	0	0	1	0	0	1	0	1	1	1	1	1	0	0	1	1	0	1	0	1
IS3	IS_217	IS3 family transposase IS3501;Putative transposase InsK for insertion sequence element IS150	0	0	0	0	0	0	0	0	0	1	0	0	0	1	0	1	0	0	1	0	0	0	1	0	0	0	1	1	0	0	0	0	1	0	1	1	1	1	1	0	0	0	1	1	1	0	1
IS3	IS_218	IS3 family transposase IS3501;Putative transposase InsK for insertion sequence element IS150	0	0	0	0	0	0	0	0	1	0	0	0	0	1	1	0	0	0	0	0	0	0	1	0	0	0	0	0	1	0	0	0	0	0	0	0	0	0	0	1	0	0	0	0	0	0	0
IS3	IS_219	IS3 family transposase IS3502	0	1	0	0	0	0	0	0	1	0	1	1	1	2	1	1	1	0	1	1	1	0	0	1	0	0	1	1	1	1	0	1	0	0	0	0	1	1	0	1	1	1	0	1	1	1	0
IS3	IS_220	IS3 family transposase IS3502	0	0	0	0	0	0	0	0	0	0	0	0	0	1	0	1	1	0	1	0	0	1	1	1	1	1	0	0	0	2	2	1	0	0	0	0	1	0	0	2	1	1	0	0	0	1	0
IS3	IS_221	IS3 family transposase IS3502	0	1	0	0	1	0	0	0	0	0	0	0	1	1	1	1	0	1	0	0	1	0	1	1	0	0	1	1	0	0	0	0	1	1	1	1	1	1	1	0	0	1	1	1	1	0	1
IS3	IS_222	IS3 family transposase IS3502	0	0	0	0	0	0	0	0	0	0	0	0	0	1	1	0	1	0	0	0	0	0	0	0	0	0	1	1	0	0	0	0	1	0	1	1	1	1	0	0	0	1	1	1	1	0	1
IS3	IS_223	IS3 family transposase IS3502	0	1	0	0	0	0	0	0	0	0	1	0	0	1	0	1	0	0	1	0	0	0	0	0	1	0	1	1	0	1	0	0	1	1	1	1	1	1	1	0	0	0	1	1	1	0	1
IS3	IS_224	IS3 family transposase IS3502	0	0	0	0	0	0	1	1	0	0	1	1	1	1	1	1	1	1	1	1	1	0	0	0	1	1	0	0	0	1	1	1	0	1	0	0	0	0	0	1	1	0	0	0	0	1	0
IS3	IS_225	IS3 family transposase IS3502	0	0	0	0	0	0	0	0	0	1	0	0	0	0	0	0	0	0	0	0	0	0	0	0	0	0	0	0	0	0	0	1	0	0	0	0	0	0	0	0	0	0	0	0	0	1	0
IS3	IS_226	IS3 family transposase IS3502	0	0	1	1	0	0	1	0	0	0	3	0	0	0	2	4	0	0	2	0	1	0	0	1	0	0	1	0	0	1	0	0	1	0	0	1	0	0	0	0	0	0	0	0	0	0	0
IS3	IS_227	IS3 family transposase IS3502	0	0	0	0	1	0	1	2	0	0	2	1	0	0	1	1	0	2	1	1	1	1	0	0	0	0	2	1	0	0	0	1	1	0	1	1	0	0	0	0	0	0	1	0	0	0	0
IS3	IS_228	IS3 family transposase IS3502	0	1	1	0	0	0	1	1	0	1	0	0	0	1	1	0	0	0	0	0	0	0	1	0	0	0	1	1	1	0	0	0	1	0	1	1	0	0	1	0	0	0	1	1	1	0	1
IS3	IS_229	IS3 family transposase IS3502	1	0	0	0	0	0	0	0	0	0	1	0	0	1	0	1	1	0	1	0	0	2	1	2	1	2	1	0	0	1	1	0	0	1	0	0	0	0	0	1	1	0	0	0	0	0	0
IS3	IS_230	IS3 family transposase IS3502	0	0	1	1	0	1	0	0	0	2	0	0	0	4	2	1	0	0	0	0	0	1	0	1	0	0	0	0	0	0	0	0	0	0	0	0	0	0	0	0	0	0	0	0	0	0	0
IS3	IS_231	IS3 family transposase IS3502	0	0	0	0	0	1	1	1	0	0	1	1	1	0	0	1	0	0	1	0	0	0	0	0	0	0	0	0	0	1	0	0	0	1	0	0	0	0	0	0	1	0	0	0	0	0	0
IS3	IS_232	IS3 family transposase IS3502	0	0	0	0	0	0	0	0	0	0	0	0	0	0	0	0	0	0	0	0	0	0	0	0	0	0	0	0	0	0	0	0	0	1	0	0	0	0	0	0	1	0	0	0	0	0	0
IS3	IS_233	IS3 family transposase IS3502	0	0	0	0	0	0	0	0	2	0	0	0	1	0	0	0	1	1	0	1	0	0	1	0	0	0	0	0	0	0	0	0	0	0	0	0	0	0	0	0	0	0	0	0	0	0	0
IS3	IS_234	IS3 family transposase IS3502	0	0	0	0	0	0	0	0	1	0	0	0	1	0	0	0	1	1	0	1	0	0	1	0	0	0	0	0	0	0	0	0	0	0	0	0	0	0	0	0	0	0	0	0	0	0	0
IS3	IS_235	IS3 family transposase IS3502	0	0	1	1	0	0	0	0	1	0	0	0	0	0	0	0	0	0	0	0	0	0	0	0	0	0	0	0	0	0	0	0	0	0	0	0	0	0	0	0	0	0	0	0	0	0	0
IS3	IS_236	IS3 family transposase IS3502	0	0	0	0	0	0	0	0	0	0	0	0	0	0	0	0	0	0	0	0	0	0	0	0	0	0	0	0	0	0	0	0	0	0	0	0	0	0	0	0	0	0	0	0	0	0	0
IS3	IS_237	IS3 family transposase IS3502	0	0	0	0	0	0	0	0	0	0	0	0	0	0	0	0	0	0	0	0	0	0	0	0	0	0	0	0	0	0	0	0	0	0	0	0	0	0	0	0	0	0	0	0	0	0	0
IS3	IS_238	IS3 family transposase IS3502;hypothetical protein	1	0	1	1	1	1	0	0	0	0	1	1	1	1	1	1	1	1	1	1	1	1	1	1	1	1	1	1	1	1	1	1	1	1	1	1	1	1	1	1	1	0	1	1	1	1	1
IS3	IS_239	IS3 family transposase IS3502;hypothetical protein	0	1	0	0	0	0	0	0	0	1	2	0	1	1	2	2	0	0	0	0	0	0	0	0	0	0	1	1	1	1	1	1	1	1	1	1	1	1	1	1	2	0	1	1	1	1	1
IS3	IS_240	IS3 family transposase IS3502;hypothetical protein	0	1	1	1	1	0	0	0	0	2	1	1	1	0	1	1	1	1	1	1	1	1	0	1	0	0	1	0	0	1	0	1	1	0	1	1	0	0	0	0	0	1	1	0	1	1	1
IS3	IS_241	IS3 family transposase IS3502;hypothetical protein	0	0	0	0	0	0	0	0	0	0	0	0	0	1	1	0	0	0	0	0	0	0	1	0	0	0	1	1	0	0	0	0	1	0	1	1	1	1	1	0	0	1	1	1	1	0	1
IS3	IS_242	IS3 family transposase IS3502;hypothetical protein	0	0	0	0	0	0	0	0	0	0	0	0	0	0	1	0	0	0	0	0	0	0	1	0	1	0	0	0	0	0	1	0	0	1	0	0	0	0	0	0	0	1	0	0	0	0	0
IS3	IS_243	IS3 family transposase IS3502;hypothetical protein	0	0	0	0	0	0	0	0	0	0	0	0	0	1	1	0	0	0	0	0	0	1	0	0	1	1	0	0	0	0	1	0	0	0	0	0	0	0	0	1	0	0	0	0	0	0	0
IS3	IS_244	IS3 family transposase IS3502;hypothetical protein	1	0	0	1	0	0	1	0	0	0	1	0	1	0	2	1	0	0	1	0	0	0	1	0	0	0	0	0	0	0	1	0	0	0	0	0	0	0	0	1	0	0	0	0	0	0	0
IS3	IS_245	IS3 family transposase IS3502;hypothetical protein	0	1	0	0	0	0	1	1	1	0	0	0	0	1	1	0	0	0	0	0	0	0	1	0	0	0	0	0	0	1	0	0	0	0	0	0	0	0	0	0	0	0	0	0	0	0	0
IS3	IS_246	IS3 family transposase IS3502;IS256 family transposase IS3506	0	1	0	0	0	1	0	0	0	0	0	0	0	1	0	0	0	0	0	0	0	0	0	0	2	1	0	0	2	0	1	0	0	1	0	0	0	0	0	1	1	0	0	0	0	0	0
IS3	IS_247	IS3 family transposase IS3502;IS3 family transposase IS1206	0	0	1	1	0	1	1	1	0	1	1	1	1	1	1	1	1	1	0	0	2	1	1	1	0	0	1	2	0	1	0	1	2	0	2	1	1	1	1	0	0	1	1	1	1	1	2
IS3	IS_248	IS3 family transposase ISAar25	0	1	0	0	0	0	0	0	0	1	0	0	0	0	1	0	0	0	0	2	0	0	0	0	0	0	0	0	0	0	0	0	0	1	0	0	0	0	0	0	1	0	0	0	0	0	0
IS3	IS_249	IS3 family transposase ISAar26	0	1	1	1	0	0	0	0	0	0	0	0	0	0	1	1	0	0	1	0	0	1	1	0	1	1	0	0	1	1	1	0	0	1	0	0	0	0	0	1	1	0	0	0	0	0	0
IS3	IS_250	IS3 family transposase ISAar26	0	0	0	0	0	0	1	1	0	0	1	0	0	0	0	0	0	0	1	0	0	0	0	0	0	0	0	0	0	1	0	0	0	0	0	0	0	0	0	0	0	0	0	0	0	0	0
IS3	IS_251	IS3 family transposase ISAar26;hypothetical protein	0	0	1	0	0	0	0	0	0	0	1	0	0	0	1	1	0	0	0	0	1	0	0	1	0	0	0	0	0	1	0	1	0	1	0	0	0	0	0	0	1	0	0	0	0	1	0
IS3	IS_252	IS3 family transposase ISAar26;hypothetical protein	0	1	0	0	0	0	0	0	0	0	0	0	0	1	1	2	0	1	1	0	0	0	0	0	0	1	0	0	1	2	1	1	0	1	0	0	0	0	0	1	0	0	0	0	0	1	0
IS3	IS_253	IS3 family transposase ISAar26;hypothetical protein	0	0	0	0	1	1	0	1	0	0	1	0	0	1	1	1	0	0	1	0	1	0	1	0	0	0	1	0	0	1	0	0	0	0	0	0	0	0	0	0	0	0	0	0	0	0	0
IS3	IS_254	IS3 family transposase ISAar26;hypothetical protein	0	0	0	0	0	0	0	0	0	0	0	0	0	0	0	0	0	0	0	0	0	0	0	0	0	0	0	0	0	0	0	0	0	0	0	0	0	0	0	0	0	0	0	0	0	0	0
IS3	IS_255	IS3 family transposase ISAar26;hypothetical protein	0	0	0	0	0	0	0	0	0	1	0	0	0	0	0	0	0	0	0	0	0	0	0	0	0	0	0	0	0	0	0	0	0	0	0	0	0	0	0	0	0	0	0	0	0	0	0
IS3	IS_256	IS3 family transposase ISAar26;IS3 family transposase IS1206;Putative transposase InsK for insertion sequence element IS150;hypothetical protein	0	0	0	0	0	0	0	0	0	0	1	0	0	1	0	2	0	0	1	1	1	0	1	0	1	1	0	0	0	1	2	0	1	1	0	1	0	0	0	2	1	0	0	1	0	0	0
IS3	IS_257	IS3 family transposase ISAar26;Putative transposase InsK for insertion sequence element IS150	0	0	0	0	0	0	0	0	1	2	1	0	0	1	1	1	0	1	1	2	1	0	0	0	0	0	0	0	0	2	1	0	0	1	0	0	0	0	0	0	1	0	1	0	0	0	0
IS3	IS_258	IS3 family transposase ISAar26;Putative transposase InsK for insertion sequence element IS150	0	0	1	0	0	0	0	0	0	0	0	0	0	0	0	0	0	0	0	0	0	1	0	1	1	1	0	0	0	0	1	0	0	0	0	0	0	0	0	1	0	1	0	0	0	0	0
IS3	IS_259	IS3 family transposase ISAar40;IS3 family transposase ISAar26	0	0	1	0	0	1	0	0	0	1	0	0	0	1	1	0	0	0	0	0	0	0	0	1	0	0	0	0	0	0	0	1	0	0	0	0	0	0	0	0	0	0	0	0	0	1	0
IS3	IS_260	IS3 family transposase ISAar43	0	0	0	0	0	0	0	0	0	0	1	0	1	0	1	2	1	0	0	1	1	0	0	0	0	0	1	1	0	1	0	0	1	1	1	1	1	1	1	0	1	1	1	1	1	0	1
IS3	IS_261	IS3 family transposase ISAar45	0	0	0	0	0	0	0	0	0	0	0	0	0	0	0	0	0	0	0	0	0	0	0	0	0	0	0	0	0	0	0	0	0	0	0	0	0	0	0	0	0	0	0	0	0	0	0
IS3	IS_262	IS3 family transposase ISBli33	0	0	0	0	0	0	0	0	0	0	0	0	0	0	0	0	0	0	0	0	0	0	0	0	0	0	0	0	0	0	0	0	0	0	0	0	0	0	0	0	0	0	0	0	0	0	0
IS3	IS_263	IS3 family transposase ISBlo11	0	0	0	0	0	0	0	0	0	1	0	0	0	0	0	0	0	0	0	0	0	0	0	0	0	0	0	0	0	0	0	0	0	0	0	0	0	0	0	0	0	0	0	0	0	0	0
IS3	IS_264	IS3 family transposase ISBlo11;IS3 family transposase IS1353;hypothetical protein	0	0	1	1	0	0	1	0	0	0	0	0	0	0	1	0	0	0	0	0	0	0	0	0	0	0	0	0	0	0	0	1	0	0	0	0	0	0	0	0	0	0	0	0	0	1	0
IS3	IS_265	IS3 family transposase ISCod1	0	0	0	0	0	0	0	0	0	1	0	0	0	0	0	0	0	0	0	0	0	0	0	0	0	0	0	0	0	0	0	0	0	0	0	0	0	0	0	0	0	0	0	0	0	0	0
IS3	IS_266	IS3 family transposase ISCod1	0	0	0	0	0	0	0	0	0	1	0	0	0	0	0	0	0	0	0	0	0	0	0	0	0	0	0	0	0	0	0	0	0	0	0	0	0	0	0	0	0	0	0	0	0	0	0
IS3	IS_267	IS3 family transposase ISCod1;Putative transposase InsK for insertion sequence element IS150	0	1	1	1	0	0	0	0	0	0	0	0	1	1	1	0	1	0	1	1	1	1	1	0	0	0	0	0	1	0	0	1	0	0	0	0	0	0	0	0	0	0	0	0	0	1	0
IS3	IS_268	IS3 family transposase ISRru1	0	0	0	0	0	0	0	0	0	0	0	0	0	2	0	0	0	0	0	0	0	0	0	0	0	0	0	0	0	0	0	0	0	1	0	0	0	0	0	0	1	0	0	0	0	0	0
IS3	IS_269	IS3 family transposase ISTesp3	0	1	0	0	0	0	0	0	0	0	1	0	0	1	1	1	0	0	0	0	1	0	0	0	0	0	0	0	0	0	0	0	0	0	0	0	0	0	0	0	0	0	0	0	0	0	0
IS30	IS_270	IS30 family transposase IS1513	0	0	0	0	0	0	0	0	0	0	0	0	0	0	0	0	0	0	0	0	0	0	0	0	0	0	0	0	0	0	0	0	0	0	0	0	0	0	0	0	0	0	0	0	0	0	0
IS30	IS_271	IS30 family transposase ISCg2	0	0	0	0	0	0	0	0	0	0	0	0	0	0	1	0	0	0	0	0	0	0	1	0	0	0	0	0	0	0	0	0	0	0	0	0	0	0	0	0	0	0	0	0	0	0	0
IS30	IS_272	IS30 family transposase ISLxc3	0	0	1	0	0	0	1	1	2	1	2	0	0	0	0	4	0	0	1	0	1	0	0	0	0	0	0	0	0	0	0	0	0	0	0	0	0	0	0	0	0	0	0	0	0	0	0
IS30	IS_273	IS30 family transposase ISLxc3;IS30 family transposase ISCmi3	0	1	0	0	0	1	0	0	0	1	2	0	3	1	1	3	1	1	2	1	1	0	1	1	1	1	1	1	0	4	1	1	1	1	1	1	1	1	1	1	2	0	1	1	1	1	1
IS30	IS_274	IS30 family transposase ISLxc3;IS30 family transposase ISLxx5;hypothetical protein	0	0	0	0	0	0	1	1	0	0	0	0	0	2	2	0	0	0	0	0	0	0	0	0	2	2	2	2	0	0	2	2	2	2	2	2	2	2	2	2	2	0	2	2	2	2	2
IS30	IS_275	IS30 family transposase ISLxx5	0	1	0	0	1	0	0	0	0	0	1	0	0	1	1	1	0	0	1	0	0	0	1	1	1	2	1	1	1	1	1	0	0	0	0	0	0	0	0	1	0	0	0	0	0	0	1
IS481	IS_276	IS481 family transposase IS5564	0	0	0	0	0	0	0	0	0	0	1	0	1	0	0	0	1	1	0	1	1	0	0	1	0	0	0	0	0	0	0	1	0	1	0	0	0	0	0	0	0	0	0	0	0	1	0
IS481	IS_277	IS481 family transposase IS5564	0	4	0	0	0	0	0	0	0	0	0	0	0	0	0	0	0	0	0	0	0	0	0	0	0	0	0	0	3	0	0	0	0	0	0	0	0	0	0	0	0	0	0	0	0	0	0
IS481	IS_278	IS481 family transposase ISAar22	0	0	0	0	0	0	0	0	0	0	1	0	0	0	1	1	0	1	2	0	2	1	0	0	1	1	1	1	0	0	1	0	1	1	1	1	1	1	0	1	1	1	1	0	1	0	1
IS481	IS_279	IS481 family transposase ISAar22	0	0	1	0	0	0	1	1	2	0	0	0	0	1	2	0	1	1	0	1	0	0	0	1	0	0	0	0	0	0	0	0	1	1	1	1	1	1	1	0	1	0	1	1	1	0	1
IS481	IS_280	IS481 family transposase ISAar22	0	0	0	0	0	0	0	0	0	0	1	0	1	1	1	0	1	0	1	1	0	1	1	0	1	0	0	0	1	1	1	1	0	1	0	0	0	0	0	1	1	0	0	1	0	1	0
IS481	IS_281	IS481 family transposase ISAar22	0	1	1	1	1	0	0	0	1	0	0	0	0	1	1	0	1	1	0	0	0	0	1	0	0	0	0	0	0	1	0	1	0	0	0	0	0	0	0	0	0	0	0	0	0	1	0
IS481	IS_282	IS481 family transposase ISAar22	0	1	1	1	0	0	0	0	1	0	1	1	0	0	0	1	1	1	1	1	1	0	0	0	0	0	0	0	1	1	0	0	0	1	0	0	0	0	0	0	1	0	0	0	0	0	0
IS481	IS_283	IS481 family transposase ISAar22	0	2	1	1	1	0	0	0	1	0	0	0	1	2	1	2	0	0	0	1	0	0	1	0	0	0	0	0	1	2	0	0	0	0	0	0	0	0	0	1	0	0	0	0	0	0	0
IS481	IS_284	IS481 family transposase ISAar22	0	0	0	0	0	0	0	0	0	0	1	0	0	1	1	1	0	0	1	0	0	0	1	0	0	0	0	0	0	1	0	0	0	0	0	0	0	0	0	0	0	0	0	0	0	0	0
IS481	IS_285	IS481 family transposase ISAar22	0	2	1	1	0	0	0	0	1	0	1	0	1	1	1	1	0	1	1	0	1	0	1	0	0	0	0	0	0	1	0	0	0	0	0	0	0	0	0	0	0	0	0	0	0	0	0
IS481	IS_286	IS481 family transposase ISAar22	0	0	0	0	0	0	0	0	0	0	0	0	0	4	0	0	0	0	0	0	0	0	0	0	0	0	0	0	0	0	0	0	0	0	0	0	0	0	0	0	0	0	0	0	0	0	0
IS481	IS_287	IS481 family transposase ISAar22	0	0	0	0	0	0	1	1	1	0	0	0	0	0	1	0	0	0	0	0	0	1	1	0	1	1	0	0	0	0	0	0	0	0	0	0	0	0	0	0	0	0	0	0	0	0	0
IS481	IS_288	IS481 family transposase ISAar22	0	0	0	0	0	0	0	0	0	1	0	0	0	0	0	0	0	0	0	0	0	0	1	0	0	0	0	0	0	0	0	0	0	0	0	0	0	0	0	0	0	0	0	0	0	0	0
IS481	IS_289	IS481 family transposase ISAar22	0	0	0	0	0	0	0	0	0	0	0	0	0	0	0	0	0	0	0	0	0	0	1	0	0	0	0	0	0	0	0	0	0	0	0	0	0	0	0	0	0	0	0	0	0	0	0
IS481	IS_290	IS481 family transposase ISAar22	0	0	1	0	0	0	0	0	0	0	1	0	0	1	1	0	0	0	0	0	0	0	0	0	0	0	0	0	0	0	0	0	0	0	0	0	0	0	0	0	0	0	0	0	0	0	0
IS481	IS_291	IS481 family transposase ISAar22	0	0	0	0	0	0	0	0	0	0	0	0	0	1	1	0	0	0	0	0	0	0	0	0	0	0	0	0	0	0	0	0	0	0	0	0	0	0	0	0	0	0	0	0	0	0	0
IS481	IS_292	IS481 family transposase ISAar22	0	0	0	0	0	0	1	1	0	0	0	0	0	0	0	1	0	0	1	0	0	0	0	0	0	0	0	0	0	0	0	0	0	0	0	0	0	0	0	0	0	0	0	0	0	0	0
IS481	IS_293	IS481 family transposase ISAar22	0	1	0	0	0	0	0	0	0	0	0	0	0	0	0	0	0	0	0	0	0	0	1	0	0	0	0	0	0	0	0	0	0	0	0	0	0	0	0	0	0	0	0	0	0	0	0
IS481	IS_294	IS481 family transposase ISAar22	0	0	0	0	0	0	0	0	0	0	0	0	0	0	0	0	0	0	0	0	0	0	0	0	0	0	0	0	0	0	0	0	0	0	0	0	0	0	0	0	0	0	0	0	0	0	0
IS481	IS_295	IS481 family transposase ISPfr21	0	0	0	0	0	0	0	0	0	0	0	0	0	1	0	0	1	0	0	0	0	0	0	0	0	0	0	0	0	0	0	0	0	0	0	0	0	0	0	0	0	0	0	0	0	0	0
IS481	IS_296	IS481 family transposase ISPfr21;IS481 family transposase IS5564;hypothetical protein	2	0	2	2	1	2	2	2	2	0	2	0	0	2	2	2	0	1	0	0	0	2	2	2	2	2	0	0	0	1	1	0	0	0	0	0	0	0	0	1	0	0	0	0	0	0	0
IS5	IS_297	IS5 family transposase ISBli8	0	1	1	1	0	0	1	1	0	2	0	0	0	1	1	0	1	0	0	0	0	1	0	1	1	1	1	1	1	0	0	0	1	0	0	0	0	0	0	1	0	1	1	0	0	0	0
IS5	IS_298	IS5 family transposase ISBli8	0	1	1	1	0	0	0	0	0	0	0	0	0	1	1	0	0	0	0	0	0	0	1	1	0	0	0	0	0	0	0	0	0	0	0	0	0	0	0	0	0	0	0	0	0	0	0
IS5	IS_299	IS5 family transposase ISBli8	0	0	0	0	0	0	0	0	0	0	1	0	0	0	0	1	1	0	0	0	1	0	0	0	0	0	0	0	0	1	0	0	0	0	0	0	0	0	0	0	0	0	0	0	0	0	0
IS5	IS_300	IS5 family transposase ISBli8	0	0	0	0	0	1	1	1	0	0	1	0	0	0	0	1	0	0	1	0	0	0	0	0	0	0	0	0	0	1	0	0	0	1	0	0	0	0	0	0	1	0	0	0	0	0	0
IS5	IS_301	IS5 family transposase ISBli8	1	1	1	1	0	0	0	0	1	0	0	0	0	0	1	1	0	0	0	0	0	0	1	1	0	0	0	0	1	3	1	0	0	0	0	0	0	0	0	0	0	0	0	0	0	0	0
IS5	IS_302	IS5 family transposase ISBli8	0	0	0	0	0	0	0	0	0	0	0	0	0	0	0	0	0	0	0	0	0	0	1	0	0	0	0	0	0	0	0	0	0	0	0	0	0	0	0	0	0	0	0	0	0	0	0
IS5	IS_303	IS5 family transposase ISBli8	0	0	0	0	0	0	0	0	0	0	0	0	0	0	1	0	0	0	0	0	0	0	1	0	0	0	0	0	0	0	0	0	0	0	0	0	0	0	0	0	0	0	0	0	0	0	0
IS5	IS_304	IS5 family transposase ISBli8;hypothetical protein	0	0	0	0	0	0	0	0	0	1	0	0	0	1	0	0	0	0	0	0	0	0	0	0	0	0	0	0	0	0	0	0	0	0	0	0	1	1	0	0	0	1	0	1	0	0	0
IS6	IS_305	IS6 family transposase IS1628	0	0	0	0	0	0	0	0	0	0	0	0	0	1	0	0	0	0	0	0	0	0	0	0	0	0	1	1	0	0	0	0	1	0	1	1	1	1	1	0	0	1	1	1	1	0	1
IS6	IS_306	IS6 family transposase IS1628	0	0	0	0	0	0	0	0	0	0	0	0	0	0	0	0	0	0	0	0	0	0	0	0	0	0	0	0	0	0	0	1	0	0	0	0	0	0	0	0	0	0	0	0	0	1	0
IS6	IS_307	IS6 family transposase IS26	0	0	0	0	0	0	0	0	0	0	0	0	0	0	0	0	0	0	0	0	0	0	0	0	0	0	0	1	0	0	0	0	1	0	1	1	1	1	1	0	0	0	1	1	1	0	1
IS6	IS_308	IS6 family transposase IS26;IS6 family transposase IS6100	0	0	0	0	0	0	0	0	0	0	2	0	1	0	0	3	0	2	1	0	2	0	0	0	0	0	1	0	0	0	0	0	2	0	1	2	0	0	0	0	0	0	1	1	1	0	2
IS6	IS_309	IS6 family transposase IS6100	0	1	0	0	0	0	1	0	1	1	0	0	0	1	1	2	3	0	1	0	0	0	0	0	0	0	0	0	0	0	0	0	0	0	0	0	0	0	0	0	0	0	0	0	0	0	0
IS6	IS_310	IS6 family transposase IS6100	0	0	0	0	0	0	0	0	0	0	1	0	0	1	1	0	0	0	0	0	0	0	1	0	0	0	0	0	0	0	0	0	0	0	0	0	0	0	0	0	0	0	0	0	0	0	0
IS6	IS_311	IS6 family transposase ISCef5;IS6 family transposase IS1628;IS6 family transposase IS26;IS6 family transposase IS6100	0	0	0	0	0	0	0	0	0	1	1	0	0	0	1	0	0	0	0	0	1	0	0	0	0	0	1	1	0	0	0	1	1	0	1	1	0	1	1	0	0	0	0	1	1	1	1
IS6	IS_312	IS6 family transposase ISCgl2;IS6 family transposase ISCef5;IS6 family transposase IS1628	0	0	0	0	0	0	0	0	0	0	0	0	0	1	1	0	0	2	0	1	0	0	3	0	0	0	0	0	0	0	0	0	0	0	0	0	0	0	0	0	0	1	0	0	0	0	0
ISL3	IS_313	ISL3 family transposase IS1207;hypothetical protein	0	1	1	1	1	0	1	0	0	1	1	1	1	1	1	1	1	1	1	1	1	2	0	0	1	1	1	0	1	1	1	0	0	0	0	0	0	0	0	1	0	1	1	0	0	0	0
ISL3	IS_314	ISL3 family transposase IS1207;hypothetical protein	0	0	1	1	0	0	0	0	0	0	0	0	0	0	0	0	0	0	0	0	0	0	0	1	0	0	0	0	0	0	0	1	0	0	0	0	0	0	0	0	0	1	0	0	0	1	0
ISL3	IS_315	ISL3 family transposase IS1207;ISL3 family transposase IS13869	0	0	0	0	0	0	1	1	0	1	1	0	1	1	1	1	1	1	1	1	1	0	0	0	1	1	0	0	0	1	1	1	0	1	0	0	0	0	0	1	1	0	0	0	0	1	0
ISL3	IS_316	ISL3 family transposase IS1207;ISL3 family transposase IS13869	0	0	1	1	0	1	0	0	0	0	2	1	0	1	1	2	0	0	0	0	1	0	0	0	1	1	1	0	0	2	1	0	0	0	0	0	1	1	0	1	0	0	0	0	0	0	0
ISL3	IS_317	ISL3 family transposase IS1207;ISL3 family transposase IS13869	0	0	0	0	0	0	0	0	0	0	0	0	0	0	1	0	0	0	0	0	0	0	0	0	0	0	0	0	0	0	0	0	0	0	0	0	0	0	0	0	0	0	0	0	0	0	0
ISL3	IS_318	ISL3 family transposase IS13869;ISL3 family transposase ISCx1;ISL3 family transposase IS1207;ISL3 family transposase IS31831;ISL3 family transposase ISBli1	0	0	0	0	0	0	0	0	0	1	1	0	0	1	1	1	1	0	1	1	0	0	1	0	0	0	1	1	0	1	0	0	0	0	0	0	0	0	0	0	0	0	0	0	0	0	0
ISL3	IS_319	ISL3 family transposase ISCx1;hypothetical protein	0	1	2	2	1	0	1	1	1	1	1	1	0	1	1	1	0	0	1	2	1	1	1	1	0	0	1	1	1	0	1	1	0	1	1	1	0	0	0	1	0	0	0	1	0	1	1
Tn916	IS_320	Putative prophage phiRv2 integrase;Transposase from transposon Tn916;Tyrosine recombinase XerC	0	0	0	1	0	0	0	0	1	0	0	0	0	1	0	0	0	0	0	0	0	0	1	0	0	0	0	0	0	0	0	0	0	0	0	0	0	0	0	0	0	0	0	0	0	0	0
IS3	IS_321	Putative transposase InsK for insertion sequence element IS150	0	0	0	0	0	0	0	0	0	1	0	0	0	0	0	0	0	0	0	0	0	0	0	0	0	0	0	0	0	0	0	0	0	0	0	0	0	0	0	0	0	0	0	0	0	0	0
IS3	IS_322	Putative transposase InsK for insertion sequence element IS150	0	0	0	0	0	0	0	0	0	1	0	0	0	0	0	0	0	0	0	0	0	0	0	0	0	0	0	0	0	0	0	0	0	0	0	0	0	0	0	0	0	0	0	0	0	0	0
IS3	IS_323	Putative transposase InsK for insertion sequence element IS150;IS3 family transposase IS3501	0	0	0	0	0	0	0	0	0	1	0	1	0	1	1	1	0	0	1	0	1	0	1	0	0	0	1	0	0	1	1	0	0	1	0	0	0	0	0	1	1	1	0	0	0	0	1
Tn3	IS_324	Tn3 family transposase	0	0	0	0	0	0	0	0	0	1	0	0	0	1	2	1	0	0	0	0	0	0	2	0	2	2	0	0	1	1	2	0	0	0	0	0	0	0	0	2	1	0	0	0	0	0	0
Tn3	IS_325	Tn3 family transposase	1	0	0	0	0	1	0	0	0	1	1	0	1	0	0	1	0	1	1	0	1	0	1	0	0	0	0	0	0	1	0	1	0	0	0	0	0	0	0	0	0	0	0	0	0	1	0
Tn3	IS_326	Tn3 family transposase ISYps3	0	0	0	0	0	0	0	0	0	0	0	0	0	0	0	0	0	0	0	0	0	0	1	0	0	0	0	0	0	0	0	0	0	0	0	0	0	0	0	0	0	0	0	0	0	0	0
Tn916	IS_327	Transposase from transposon Tn916	0	0	0	0	0	0	0	0	0	0	0	0	0	0	0	0	0	0	0	0	0	0	0	0	0	0	0	0	0	0	0	0	1	0	1	1	1	0	0	0	0	0	1	0	0	0	1
Tn916	IS_328	Transposase from transposon Tn916	0	0	0	0	0	0	0	0	0	0	0	0	0	0	0	0	0	0	0	0	0	0	1	0	0	0	0	0	0	0	0	0	0	0	0	0	0	0	0	0	0	0	0	0	0	0	0
Tn916	IS_329	Transposase from transposon Tn916;hypothetical protein	0	0	0	0	0	0	0	0	0	0	0	0	0	0	0	0	0	0	0	0	0	0	0	0	0	0	0	0	1	0	0	0	0	0	0	0	0	0	0	0	0	0	0	0	0	0	0
Tn916	IS_330	Tyrosine recombinase XerC;Transposase from transposon Tn916	0	0	0	0	0	0	0	0	1	0	0	0	1	2	1	1	0	1	0	0	0	1	1	0	1	0	0	0	0	1	0	0	0	0	0	0	0	0	0	0	0	0	0	0	0	0	0
[truncated: 228 more columns]

## Sheet: dataframe1
Genome	Location	Collection Year	Isolation.type	Numero AMR	r/m	No.. IS Total	No.. IS110	No.. IS1380	No.. IS1634	No.. IS21	No.. IS256	No.. IS3	No.. IS30	No.. IS481	No.. IS5	No.. IS6	No.. ISL3	No.. Tn3	No.. Tn916	level 1
GCA_016403285.1	Germany: Braunschweig	1990	clinical	0	0.000000	171	6	0	9	47	14	61	3	13	5	5	1	4	3	C10
GCA_016728105.1	Germany: Braunschweig	1992	clinical	1	1.370452	119	4	0	7	20	15	53	3	9	3	2	2	1	0	C1
GCA_016728205.1	Germany: Braunschweig	1992	clinical	0	1.099061	51	2	0	2	3	5	26	2	1	2	4	3	1	0	C4
GCA_000988225.1	Brazil	2009	clinical	1	0.889750	58	1	0	2	6	4	26	2	11	3	1	2	0	0	C6
GCA_002775095.1	Brazil: Rio de Janeiro	2009	clinical	1	0.714286	24	0	0	1	4	3	12	0	1	0	0	3	0	0	C5
GCA_014610855.1	Brazil: Rio de Janeiro	2009	clinical	1	0.678063	53	1	0	3	6	8	22	1	6	2	0	2	1	1	C6
GCA_014610885.1	Brazil: Rio de Janeiro	2009	clinical	1	10.860215	125	2	0	8	11	17	61	5	8	5	0	5	2	1	C5
GCA_002865925.1	Brazil: teaching hospital in Rio de Janeiro	2009	clinical	1	0.000000	134	3	0	7	15	12	63	8	9	3	5	6	2	1	C5
GCA_003202245.1	Brazil: Rio de Janeiro	2010	clinical	1	0.769843	78	2	0	4	9	9	39	1	6	2	3	3	0	0	C5
GCA_002775055.1	Brazil: Rio de Janeiro	2011	clinical	1	0.000000	109	3	0	7	12	10	50	5	9	2	4	6	1	0	C5
GCA_003202295.1	Brazil: Rio de Janeiro	2011	clinical	1	11.935065	67	2	0	3	4	9	33	1	7	0	4	2	1	1	C5
GCA_003202335.1	Brazil: Rio de Janeiro	2011	clinical	1	0.000000	98	3	0	3	10	11	52	4	7	1	2	4	1	0	C5
GCA_003202375.1	Brazil: Rio de Janeiro	2011	clinical	1	0.000000	85	5	0	5	7	7	45	2	5	1	3	4	1	0	C5
GCA_002775105.1	Brazil:Rio de Janeiro	2011	clinical	0	0.000000	54	2	0	3	7	5	25	3	4	0	1	2	1	1	C5
GCA_016889445.1	Germany: Braunschweig	2011	clinical	1	5.035714	180	1	0	12	29	15	86	4	17	3	4	6	1	2	C3
GCA_008373895.1	USA	2011	clinical	1	12.598086	56	4	0	2	2	6	31	2	4	3	0	2	0	0	C1
GCA_003202355.1	Brazil: Rio de Janeiro	2012	clinical	1	23.694118	66	5	0	3	5	8	33	1	5	0	1	5	0	0	C5
GCA_001053405.1	USA: WA	2012	clinical	1	44.777779	75	3	0	7	12	8	28	1	8	3	0	5	0	0	C1
GCA_001053435.1	USA: WA	2012	clinical	1	27.583334	60	2	0	4	8	8	23	0	6	3	0	5	0	1	C1
GCA_001055405.1	USA: WA	2012	clinical	1	12.123405	31	2	0	1	3	5	14	1	3	0	0	2	0	0	C1
GCA_001058455.1	USA: WA	2012	clinical	0	0.731092	30	1	0	3	4	4	12	1	2	1	0	1	1	0	C1
GCA_001059665.1	USA: WA	2012	clinical	1	0.000000	51	1	0	5	7	4	21	2	5	2	1	3	0	0	C1
GCA_001059955.1	USA: WA	2012	clinical	1	0.000000	48	1	0	4	5	4	23	2	5	2	0	2	0	0	C1
GCA_001076975.1	USA: WA	2012	clinical	1	2.780860	67	3	0	4	11	10	23	2	9	1	1	1	0	2	C1
GCA_004138065.1	USA: Missouri	2013	clinical	1	16.621622	54	3	0	3	7	5	26	0	5	1	0	3	0	1	C1
GCA_015889045.1	China: Beijing	2016	clinical	1	0.000000	66	3	0	1	3	8	37	4	3	1	0	4	2	0	C1
GCA_015889085.1	China: Beijing	2016	clinical	1	0.000000	65	4	0	3	4	12	30	3	2	1	5	0	0	1	C2
GCA_015889105.1	China: Beijing	2016	clinical	1	0.000000	64	4	0	2	3	8	36	3	5	1	0	2	0	0	C3
GCA_015889125.1	China: Beijing	2016	clinical	1	0.000000	62	4	0	4	4	12	27	3	2	0	4	1	0	1	C2
GCA_015889145.1	China: Beijing	2016	clinical	1	0.000000	63	4	0	3	4	12	28	3	2	0	5	1	0	1	C2
GCA_015889285.1	China: Beijing	2016	clinical	1	0.000000	66	3	0	1	3	8	36	4	4	1	0	4	2	0	C1
GCA_015889325.1	China: Beijing	2016	clinical	1	0.000000	52	2	0	5	3	8	27	0	1	2	2	2	0	0	C9
GCA_015889345.1	China: Beijing	2016	clinical	1	0.000000	64	4	0	4	5	12	28	3	2	1	3	1	0	1	C2
GCA_015889445.1	China: Beijing	2016	clinical	1	0.000000	63	4	0	4	4	11	29	3	2	0	4	1	0	1	C2
GCA_015889625.1	China: Beijing	2016	clinical	1	2.103195	39	1	0	3	3	7	19	0	1	1	0	4	0	0	C4
GCA_015889765.1	China: Beijing	2016	clinical	1	0.000000	62	3	0	4	4	10	28	3	2	0	4	3	0	1	C2
GCA_015889785.1	China: Beijing	2016	clinical	1	0.000000	66	4	0	4	5	12	28	3	2	0	5	2	0	1	C2
GCA_015889805.1	China: Beijing	2016	clinical	1	0.000000	65	3	0	4	4	12	31	3	2	0	4	1	0	1	C2
GCA_015889845.1	China: Beijing	2016	clinical	1	0.000000	63	4	0	2	2	8	37	3	4	1	0	2	0	0	C3
GCA_015889965.1	China: Beijing	2016	clinical	1	0.000000	49	1	0	1	6	8	22	0	2	0	3	5	1	0	C4
GCA_015889985.1	China: Beijing	2016	clinical	1	0.000000	69	3	0	3	3	8	39	4	5	1	0	2	1	0	C3
GCA_015890005.1	China: Beijing	2016	clinical	1	0.000000	63	2	0	1	3	9	34	4	2	2	0	4	2	0	C1
GCA_015890025.1	China: Beijing	2016	clinical	1	0.000000	54	2	0	4	3	9	30	0	1	2	1	2	0	0	C9
GCA_015890045.1	China: Beijing	2016	clinical	1	0.000000	67	3	0	4	4	12	32	3	2	0	5	1	0	1	C2
GCA_015890065.1	China: Beijing	2016	clinical	1	0.000000	66	3	0	1	3	8	37	4	3	1	0	4	2	0	C1
GCA_015890105.1	China: Beijing	2016	clinical	1	0.000000	60	4	0	4	4	12	24	3	2	0	5	1	0	1	C2
GCA_015890125.1	China: Beijing	2016	clinical	1	0.000000	64	4	0	4	4	12	29	3	2	0	4	1	0	1	C2
GCA_015890205.1	China: Beijing	2016	clinical	1	22.959183	47	3	0	4	3	4	28	0	1	0	0	3	0	1	C9
GCA_015890365.1	China: Beijing	2016	clinical	1	0.000000	63	2	0	2	4	9	32	4	4	0	0	4	2	0	C1
GCA_015890375.1	China: Beijing	2016	clinical	1	0.000000	67	2	0	4	4	11	34	3	2	0	4	2	0	1	C2
GCA_015890405.1	China: Beijing	2016	clinical	1	0.000000	60	4	1	4	5	7	31	3	2	0	1	1	1	0	C3
GCA_015890425.1	China: Beijing	2016	clinical	1	0.000000	46	2	0	4	2	8	26	0	1	1	0	2	0	0	C9
GCA_015890445.1	China: Beijing	2016	clinical	1	0.000000	38	2	0	3	1	7	22	0	1	1	0	1	0	0	C9
GCA_015890465.1	China: Beijing	2016	clinical	1	0.000000	53	3	0	4	1	4	29	4	4	1	0	2	1	0	C3
GCA_015890485.1	China: Beijing	2016	clinical	1	0.000000	50	3	0	1	4	5	25	3	3	1	0	3	2	0	C1
GCA_015890525.1	China: Beijing	2016	clinical	1	0.000000	64	2	0	1	4	8	34	4	4	1	0	4	2	0	C1
GCA_015890725.1	China: Beijing	2016	clinical	1	0.000000	71	3	0	2	3	9	42	4	5	1	0	2	0	0	C3
GCA_015890865.1	China: Beijing	2016	clinical	1	0.000000	55	5	0	3	3	6	30	3	2	0	0	1	1	1	C3
GCA_015890905.1	China: Beijing	2016	clinical	1	0.000000	63	4	0	4	4	12	27	3	2	0	4	2	0	1	C2
GCA_015891185.1	China: Beijing	2016	clinical	1	0.000000	65	3	0	4	4	12	30	4	2	0	4	1	0	1	C2
GCA_015891245.1	China: Beijing	2016	clinical	1	0.000000	65	4	0	4	3	11	31	3	2	0	5	1	0	1	C2
GCA_015891265.1	China: Beijing	2016	clinical	1	0.000000	50	2	0	4	3	8	27	0	1	2	1	2	0	0	C9
GCA_015891605.1	China: Beijing	2016	clinical	1	0.000000	64	4	0	4	4	10	28	4	2	0	5	2	0	1	C2
GCA_015891685.1	China: Beijing	2016	clinical	1	0.000000	59	3	0	4	3	12	27	3	2	0	3	1	0	1	C2
GCA_015891745.1	China: Beijing	2016	clinical	1	5.625000	46	2	0	4	3	7	24	0	1	2	1	2	0	0	C9
GCA_015891765.1	China: Beijing	2016	clinical	1	0.000000	64	3	0	4	4	11	30	3	2	0	5	1	0	1	C2
GCA_015891785.1	China: Beijing	2016	clinical	1	0.000000	63	4	0	0	5	9	33	4	2	1	1	3	1	0	C3
GCA_015891805.1	China: Beijing	2016	clinical	1	0.000000	62	2	0	1	4	8	37	4	2	0	0	4	0	0	C1
GCA_015891815.1	China: Beijing	2016	clinical	1	0.000000	62	3	0	4	4	12	27	3	2	0	5	1	0	1	C2
GCA_015891845.1	China: Beijing	2016	clinical	1	0.000000	63	4	0	4	4	12	28	3	2	0	4	1	0	1	C2
GCA_016109815.1	China: Beijing	2016	clinical	1	0.000000	63	2	0	4	4	12	30	3	2	0	4	1	0	1	C2
GCA_002803965.1	USA:Boston	2016	clinical	1	1.304382	177	4	0	7	34	14	82	4	16	3	4	5	1	3	C1
GCA_002804085.1	USA:Boston	2016	clinical	1	0.000000	169	6	0	8	23	18	79	5	13	4	4	6	2	1	C1
GCA_016084535.1	USA:Boston	2016	clinical	1	20.102564	69	2	0	2	5	10	41	1	6	0	0	0	2	0	C1
GCA_016084555.1	USA:Boston	2016	clinical	1	0.355818	73	2	0	2	10	7	37	4	4	2	2	2	1	0	C1
GCA_016085355.1	USA:Boston	2016	clinical	1	0.000000	92	3	0	2	12	10	48	4	6	0	2	3	2	0	C1
GCA_016088575.1	USA:Boston	2016	clinical	1	9.692307	60	4	0	2	4	8	33	0	6	1	0	2	0	0	C1
GCA_015889745.1	China: Beijing	2017	clinical	1	0.000000	52	2	0	5	2	8	23	2	1	1	5	2	0	1	C2
GCA_015890145.1	China: Beijing	2017	clinical	1	0.000000	53	2	0	5	3	9	23	1	1	1	5	2	0	1	C2
GCA_015890165.1	China: Beijing	2017	clinical	1	0.000000	53	2	0	4	4	8	29	0	1	1	1	3	0	0	C9
GCA_015890505.1	China: Beijing	2017	clinical	1	0.000000	71	4	0	1	4	9	40	4	5	1	0	2	1	0	C3
GCA_015890705.1	China: Beijing	2017	clinical	1	0.000000	66	3	0	1	4	9	35	5	5	1	0	2	1	0	C3
GCA_015890885.1	China: Beijing	2017	clinical	1	0.000000	40	2	0	1	2	7	21	2	0	1	2	1	1	0	C7
GCA_015891225.1	China: Beijing	2017	clinical	1	0.000000	73	4	0	2	4	7	43	3	6	1	0	2	1	0	C3
GCA_015891365.1	China: Beijing	2017	clinical	1	0.000000	65	4	0	4	4	12	30	3	2	0	4	2	0	0	C2
GCA_015891405.1	China: Beijing	2017	clinical	1	0.000000	67	3	0	4	4	11	29	4	5	1	4	1	0	1	C2
GCA_015891485.1	China: Beijing	2017	clinical	1	0.000000	66	3	0	4	4	12	30	3	2	1	5	1	0	1	C2
GCA_015891525.1	China: Beijing	2017	clinical	1	0.000000	69	3	0	3	3	8	38	4	5	2	0	2	1	0	C3
GCA_015891565.1	China: Beijing	2017	clinical	1	0.000000	49	1	0	3	3	7	21	2	2	3	3	3	0	1	C7
GCA_015891665.1	China: Beijing	2017	clinical	1	0.000000	52	2	0	3	4	7	29	0	2	1	1	3	0	0	C9
GCA_015891865.1	China: Beijing	2017	clinical	1	0.000000	53	2	0	4	4	9	27	0	1	1	1	3	1	0	C9
GCA_015891905.1	China: Beijing	2017	clinical	1	56.886364	61	4	0	5	5	9	26	4	1	0	4	2	0	1	C2
GCA_015913055.1	China: Beijing	2017	clinical	1	0.000000	54	2	0	4	4	10	28	0	1	1	1	3	0	0	C9
GCA_015944615.1	China: Beijing	2017	clinical	1	0.000000	57	3	0	1	4	6	30	4	3	0	0	4	2	0	C1
GCA_015944755.1	China: Beijing	2017	clinical	1	0.000000	61	4	0	4	4	12	25	4	2	0	3	2	0	1	C2
GCA_015944815.1	China: Beijing	2017	clinical	1	0.000000	66	3	0	1	3	9	34	5	7	1	0	2	1	0	C3
GCA_015945255.1	China: Beijing	2017	clinical	1	0.000000	51	1	0	1	2	4	30	3	3	1	0	4	2	0	C1
GCA_015945355.1	China: Beijing	2017	clinical	1	0.000000	52	2	0	5	3	8	23	1	1	1	5	2	0	1	C2
GCA_015945475.1	China: Beijing	2017	clinical	1	0.000000	51	4	0	2	3	10	23	2	2	0	3	1	0	1	C2
GCA_015945535.1	China: Beijing	2017	clinical	0	31.038462	43	1	0	0	5	8	23	0	0	1	1	4	0	0	C4
GCA_015945575.1	China: Beijing	2017	clinical	0	62.708332	48	4	0	4	5	5	24	0	0	1	2	2	0	1	C9
GCA_015945595.1	China: Beijing	2017	clinical	1	0.000000	68	4	0	3	3	8	38	4	4	1	0	2	1	0	C3
GCA_015945635.1	China: Beijing	2017	clinical	1	0.000000	61	4	0	3	5	10	28	3	2	1	4	0	0	1	C2
GCA_015945675.1	China: Beijing	2017	clinical	1	0.000000	69	3	0	3	4	11	33	4	4	1	5	1	0	0	C2
GCA_015945715.1	China: Beijing	2017	clinical	1	0.000000	67	3	0	3	4	12	32	3	2	0	5	1	0	2	C2
GCA_015945735.1	China: Beijing	2017	clinical	1	0.000000	61	3	0	4	3	9	29	4	2	1	5	1	0	0	C2
GCA_015945755.1	China: Beijing	2017	clinical	1	0.000000	65	3	0	4	4	12	29	4	2	0	5	1	0	1	C2
GCA_015945775.1	China: Beijing	2017	clinical	1	0.000000	65	4	0	4	4	10	31	3	2	0	5	1	0	1	C2
GCA_015945785.1	China: Beijing	2017	clinical	1	0.000000	51	1	0	1	2	5	29	3	3	1	0	4	2	0	C1
GCA_015945795.1	China: Beijing	2017	clinical	1	0.000000	63	4	0	3	4	12	26	4	2	1	5	1	0	1	C2
GCA_015945805.1	China: Beijing	2017	clinical	1	0.000000	57	3	0	3	3	10	28	3	2	1	4	0	0	0	C2
GCA_015945815.1	China: Beijing	2017	clinical	1	0.000000	82	3	0	5	9	8	42	1	5	1	3	4	1	0	C8
GCA_015945875.1	China: Beijing	2017	clinical	1	0.000000	60	2	0	4	4	10	27	4	2	0	5	1	0	1	C2
GCA_015945895.1	China: Beijing	2017	clinical	1	0.000000	57	3	0	3	3	9	28	3	3	2	2	0	0	1	C2
GCA_015945915.1	China: Beijing	2017	clinical	1	0.000000	41	2	0	1	2	7	23	2	0	1	1	1	1	0	C7
GCA_015945935.1	China: Beijing	2017	clinical	1	0.000000	57	3	0	3	3	10	26	4	2	0	4	1	0	1	C2
GCA_015945955.1	China: Beijing	2017	clinical	1	0.000000	57	3	0	3	3	10	26	3	2	0	5	1	0	1	C2
GCA_015945985.1	China: Beijing	2017	clinical	1	0.000000	58	2	0	1	3	9	31	4	2	0	2	3	1	0	C3
GCA_015946005.1	China: Beijing	2017	clinical	1	0.000000	73	3	0	4	3	8	42	3	5	2	0	2	1	0	C3
GCA_015946025.1	China: Beijing	2017	clinical	1	48.799999	73	4	0	4	3	12	33	4	3	0	6	1	2	1	C2
GCA_015946045.1	China: Beijing	2017	clinical	1	0.000000	78	3	0	4	9	5	42	1	5	2	3	3	1	0	C8
GCA_015946065.1	China: Beijing	2017	clinical	1	0.000000	53	1	0	3	4	9	30	1	1	1	2	1	0	0	C9
GCA_015946085.1	China: Beijing	2017	clinical	1	0.000000	69	3	0	4	6	10	33	4	3	1	3	2	0	0	C2
GCA_015946105.1	China: Beijing	2017	clinical	1	0.000000	64	2	0	4	4	11	31	3	2	0	5	1	0	1	C2
GCA_015946145.1	China: Beijing	2017	clinical	1	0.000000	63	3	0	4	4	11	27	4	2	1	5	1	0	1	C2
GCA_015946165.1	China: Beijing	2017	clinical	1	0.000000	73	2	0	4	8	7	37	2	4	1	2	5	1	0	C8
GCA_015946265.1	China: Beijing	2017	clinical	1	0.000000	45	1	0	3	2	9	27	1	0	0	1	1	0	0	C9
GCA_015946325.1	China: Beijing	2017	clinical	1	0.000000	41	2	0	3	2	9	22	0	1	1	0	1	0	0	C9
GCA_015946445.1	China: Beijing	2017	clinical	1	0.000000	69	3	0	4	6	10	32	5	3	1	3	2	0	0	C2
GCA_015946465.1	China: Beijing	2017	clinical	1	0.000000	55	3	0	1	2	4	31	4	4	0	0	4	2	0	C1
GCA_015946485.1	China: Beijing	2017	clinical	1	0.000000	59	2	0	4	4	10	28	3	2	0	4	1	0	1	C2
GCA_015946525.1	China: Beijing	2017	clinical	1	0.000000	47	2	0	3	3	10	23	0	1	2	1	2	0	0	C9
GCA_015946585.1	China: Beijing	2017	clinical	1	0.000000	65	2	0	4	4	12	31	3	2	0	5	1	0	1	C2
GCA_015946595.1	China: Beijing	2017	clinical	1	0.000000	52	2	0	4	4	10	26	0	1	1	1	3	0	0	C9
GCA_015946645.1	China: Beijing	2017	clinical	1	0.000000	63	2	0	4	2	10	32	3	2	1	5	1	0	1	C2
GCA_015946745.1	China: Beijing	2017	clinical	1	0.000000	60	3	0	4	4	11	25	4	2	0	4	2	0	1	C2
GCA_015946775.1	China: Beijing	2017	clinical	1	65.785713	54	2	0	3	3	10	24	3	4	1	2	1	0	1	C2
GCA_015946845.1	China: Beijing	2017	clinical	1	0.000000	41	2	0	1	2	7	23	2	0	1	1	1	1	0	C7
GCA_015946905.1	China: Beijing	2017	clinical	1	0.000000	67	3	0	4	4	12	31	3	2	0	5	2	0	1	C2
GCA_015946945.1	China: Beijing	2017	clinical	1	3.226913	62	3	0	2	2	7	38	3	3	0	1	2	1	0	C3
GCA_015889305.1	China: Guangzhou	2017	clinical	1	0.000000	62	0	0	2	3	8	38	4	4	1	0	1	1	0	C3
GCA_015889455.1	China: Guangzhou	2017	clinical	1	0.000000	54	3	0	3	3	9	29	3	1	0	3	0	0	0	C2
GCA_015889535.1	China: Guangzhou	2017	clinical	1	0.000000	52	3	0	3	3	12	23	3	2	0	3	0	0	0	C2
GCA_015889565.1	China: Guangzhou	2017	clinical	1	0.000000	51	2	0	3	3	11	24	3	2	0	3	0	0	0	C2
GCA_015889645.1	China: Guangzhou	2017	clinical	1	0.000000	59	4	0	4	3	13	25	3	2	0	4	1	0	0	C2
GCA_015890655.1	China: Guangzhou	2017	clinical	1	0.000000	53	4	0	3	3	11	24	3	2	0	3	0	0	0	C2
GCA_015890745.1	China: Guangzhou	2017	clinical	1	0.000000	48	2	0	2	3	6	24	3	1	1	2	3	1	0	C7
GCA_015890765.1	China: Guangzhou	2017	clinical	1	4.819209	72	5	0	3	4	7	38	3	5	1	1	2	3	0	C3
GCA_015890805.1	China: Guangzhou	2017	clinical	1	0.000000	52	3	0	3	3	13	23	3	2	0	2	0	0	0	C2
GCA_015890825.1	China: Guangzhou	2017	clinical	1	0.000000	58	2	0	3	3	11	29	3	2	0	3	1	0	1	C2
GCA_015891165.1	China: Guangzhou	2017	clinical	1	0.000000	61	2	0	3	3	11	30	3	3	1	4	0	0	1	C2
GCA_015891205.1	China: Guangzhou	2017	clinical	1	11.217391	53	3	0	3	3	12	24	3	1	0	3	0	0	1	C2
GCA_015891285.1	China: Guangzhou	2017	clinical	1	0.000000	52	2	0	4	3	11	23	2	2	0	3	2	0	0	C2
GCA_015891325.1	China: Guangzhou	2017	clinical	1	39.608696	52	4	0	3	2	12	22	3	2	0	3	0	0	1	C2
GCA_015889065.1	China: Tangshan	2017	clinical	1	0.000000	66	2	0	1	4	10	37	3	3	0	2	3	1	0	C3
GCA_015889405.1	China: Tangshan	2017	clinical	1	0.000000	64	2	0	1	3	10	36	3	3	0	2	3	1	0	C3
GCA_015889825.1	China: Tangshan	2017	clinical	1	0.000000	67	3	0	1	5	9	37	4	2	0	2	3	1	0	C3
GCA_015889865.1	China: Tangshan	2017	clinical	1	2.256410	77	3	1	3	8	8	39	3	3	2	4	2	1	0	C8
GCA_015889885.1	China: Tangshan	2017	clinical	1	0.000000	65	2	0	1	4	9	36	4	3	0	2	3	1	0	C3
GCA_015889905.1	China: Tangshan	2017	clinical	1	0.000000	66	2	0	1	3	9	37	4	4	0	2	3	1	0	C3
GCA_015889925.1	China: Tangshan	2017	clinical	1	0.000000	63	2	0	1	3	10	35	3	3	0	2	3	1	0	C3
GCA_015889945.1	China: Tangshan	2017	clinical	1	0.000000	66	2	0	1	4	10	36	4	3	0	2	3	1	0	C3
GCA_015890085.1	China: Tangshan	2017	clinical	1	0.000000	63	2	0	1	3	6	38	4	3	0	2	3	1	0	C3
GCA_015890185.1	China: Tangshan	2017	clinical	1	0.000000	62	3	0	4	3	12	28	3	3	0	5	1	0	0	C2
GCA_015890225.1	China: Tangshan	2017	clinical	1	0.000000	70	1	0	3	8	8	38	3	2	2	1	2	2	0	C1
GCA_015890245.1	China: Tangshan	2017	clinical	1	0.000000	69	4	0	4	3	12	32	4	4	0	5	1	0	0	C2
GCA_015890265.1	China: Tangshan	2017	clinical	1	0.000000	55	1	0	2	4	9	28	4	2	0	0	3	2	0	C1
GCA_015890285.1	China: Tangshan	2017	clinical	1	0.000000	63	2	0	1	6	7	37	3	2	0	2	2	1	0	C3
GCA_015890305.1	China: Tangshan	2017	clinical	1	24.060606	72	2	0	3	6	9	36	4	4	1	2	3	2	0	C1
GCA_015890325.1	China: Tangshan	2017	clinical	1	0.000000	63	2	0	1	4	9	34	4	3	0	2	3	1	0	C3
GCA_015890345.1	China: Tangshan	2017	clinical	1	0.000000	67	2	0	1	4	11	37	3	3	0	2	3	1	0	C3
GCA_015890545.1	China: Tangshan	2017	clinical	1	0.000000	60	1	0	3	4	7	35	3	2	1	0	2	2	0	C1
GCA_015890605.1	China: Tangshan	2017	clinical	1	0.000000	40	2	0	3	2	7	21	0	1	1	1	2	0	0	C9
GCA_015890685.1	China: Tangshan	2017	clinical	1	0.000000	43	2	0	2	2	7	24	0	1	1	2	2	0	0	C9
GCA_015890785.1	China: Tangshan	2017	clinical	1	0.000000	66	2	0	1	5	8	38	5	2	0	2	2	1	0	C3
GCA_015890845.1	China: Tangshan	2017	clinical	1	0.000000	61	3	0	1	4	9	32	4	2	0	2	3	1	0	C3
GCA_015890985.1	China: Tangshan	2017	clinical	1	0.000000	66	3	0	4	2	12	32	3	3	1	4	2	0	0	C2
GCA_015891065.1	China: Tangshan	2017	clinical	1	0.000000	77	2	0	2	7	10	39	4	5	1	1	4	2	0	C1
GCA_015891085.1	China: Tangshan	2017	clinical	1	0.000000	65	2	0	1	4	11	35	3	3	0	2	3	1	0	C3
GCA_015891305.1	China: Tangshan	2017	clinical	1	0.000000	63	2	0	1	2	9	36	4	3	0	2	3	1	0	C3
GCA_015891345.1	China: Tangshan	2017	clinical	1	0.000000	67	1	0	4	6	8	34	3	3	2	2	2	2	0	C1
GCA_015891505.1	China: Tangshan	2017	clinical	1	0.000000	67	2	0	1	6	9	37	4	2	0	2	3	1	0	C3
GCA_015891585.1	China: Tangshan	2017	clinical	1	0.000000	66	2	0	1	3	10	37	4	3	0	2	3	1	0	C3
GCA_015892005.1	China: Tangshan	2017	clinical	1	0.000000	65	2	0	1	4	9	36	4	3	0	2	3	1	0	C3
GCA_015892065.1	China: Tangshan	2017	clinical	1	0.000000	65	2	0	1	4	10	35	4	3	0	2	3	1	0	C3
GCA_002156805.1	South Korea: South sea	2017	environmental/other	1	0.049439	71	2	0	3	9	7	36	2	1	3	2	4	2	0	C9
GCA_016084495.1	USA:Boston	2017	clinical	1	3.536952	61	3	0	2	8	6	35	3	2	1	0	1	0	0	C1
GCA_011682935.1	China: Beijing	2018	clinical	1	0.000000	63	3	0	4	4	7	29	4	5	1	0	3	2	1	C1
GCA_011682945.1	China: Beijing	2018	clinical	1	0.000000	58	2	0	2	3	6	30	5	4	1	0	3	2	0	C1
GCA_011682965.1	China: Beijing	2018	clinical	1	0.000000	72	3	0	5	5	11	35	4	1	1	3	4	0	0	C2
GCA_011682985.1	China: Beijing	2018	clinical	1	0.000000	63	3	0	5	4	11	29	4	1	1	3	2	0	0	C2
GCA_015944675.1	China: Beijing	2018	clinical	1	0.000000	57	2	0	1	3	9	29	4	3	0	2	3	1	0	C3
GCA_015944695.1	China: Beijing	2018	clinical	1	0.000000	59	3	0	1	4	9	30	4	2	0	2	3	1	0	C3
GCA_015944715.1	China: Beijing	2018	clinical	1	0.000000	64	2	0	4	3	12	30	4	2	1	4	1	0	1	C2
GCA_015944735.1	China: Beijing	2018	clinical	1	0.000000	59	2	0	1	4	9	31	4	2	0	2	3	1	0	C3
GCA_015944775.1	China: Beijing	2018	clinical	1	0.000000	60	3	0	1	3	9	32	4	2	0	2	3	1	0	C3
GCA_015944795.1	China: Beijing	2018	clinical	1	0.000000	60	3	0	1	4	9	30	4	2	1	2	3	1	0	C3
GCA_015945195.1	China: Beijing	2018	clinical	1	0.000000	62	3	0	1	4	9	32	4	2	1	2	3	1	0	C3
GCA_015945275.1	China: Beijing	2018	clinical	1	0.000000	62	3	0	4	4	12	29	3	2	1	4	0	0	0	C2
GCA_015945295.1	China: Beijing	2018	clinical	1	0.000000	61	3	0	1	4	9	32	4	2	0	2	3	1	0	C3
GCA_015945695.1	China: Beijing	2018	clinical	1	0.000000	61	2	0	1	3	9	33	4	2	1	2	3	1	0	C3
GCA_015946505.1	China: Beijing	2018	clinical	1	0.000000	60	2	0	1	4	9	32	4	2	0	2	3	1	0	C3
GCA_015946545.1	China: Beijing	2018	clinical	1	0.000000	62	2	0	3	4	12	28	3	2	0	5	2	0	1	C2
GCA_015946565.1	China: Beijing	2018	clinical	1	0.000000	57	2	0	1	3	9	30	4	2	0	2	3	1	0	C3
GCA_015946625.1	China: Beijing	2018	clinical	1	0.000000	64	3	0	4	4	11	32	4	2	0	3	1	0	0	C2
GCA_015946665.1	China: Beijing	2018	clinical	1	0.000000	58	2	0	1	4	9	30	4	2	0	2	3	1	0	C3
GCA_015946685.1	China: Beijing	2018	clinical	1	0.000000	40	1	0	1	2	7	21	1	1	1	1	4	0	0	C4
GCA_015946705.1	China: Beijing	2018	clinical	1	0.000000	60	3	0	1	4	9	31	4	2	0	2	3	1	0	C3
GCA_015946725.1	China: Beijing	2018	clinical	1	0.000000	61	2	0	1	4	9	32	4	2	1	2	3	1	0	C3
GCA_015946765.1	China: Beijing	2018	clinical	1	10.587156	48	2	0	2	2	8	28	1	0	2	1	2	0	0	C9
GCA_015946805.1	China: Beijing	2018	clinical	1	0.000000	63	3	0	4	4	12	29	3	2	0	4	1	0	1	C2
GCA_015946825.1	China: Beijing	2018	clinical	1	0.000000	57	3	0	4	2	9	28	3	2	0	3	2	0	1	C2
GCA_015946865.1	China: Beijing	2018	clinical	1	0.000000	45	4	0	3	3	7	25	0	1	1	0	1	0	0	C9
GCA_015946885.1	China: Beijing	2018	clinical	1	0.000000	58	2	0	3	3	11	27	3	2	0	4	1	0	2	C2
GCA_015946925.1	China: Beijing	2018	clinical	1	0.000000	60	2	0	3	4	11	28	3	2	1	5	0	0	1	C2
GCA_015946965.1	China: Beijing	2018	clinical	1	0.000000	62	3	0	3	4	12	28	4	2	1	4	0	0	1	C2
GCA_015946985.1	China: Beijing	2018	clinical	1	0.000000	62	2	0	4	4	10	32	3	2	0	4	1	0	0	C2
GCA_015947005.1	China: Beijing	2018	clinical	1	0.000000	65	3	0	4	4	12	27	3	4	1	4	1	0	2	C2
GCA_015947025.1	China: Beijing	2018	clinical	1	0.000000	58	2	0	3	6	7	28	2	5	1	0	2	2	0	C1
GCA_015947045.1	China: Beijing	2018	clinical	1	0.000000	60	2	0	4	4	10	29	3	2	1	5	0	0	0	C2
GCA_015947065.1	China: Beijing	2018	clinical	1	0.000000	61	3	0	3	4	10	30	4	2	0	4	1	0	0	C2
GCA_015947085.1	China: Beijing	2018	clinical	1	0.000000	60	2	0	1	4	9	31	4	2	1	2	3	1	0	C3
GCA_015947105.1	China: Beijing	2018	clinical	1	0.000000	59	2	0	1	4	9	31	4	2	0	2	3	1	0	C3
GCA_015947125.1	China: Beijing	2018	clinical	1	0.000000	63	2	0	3	3	12	31	3	2	1	5	0	0	1	C2
GCA_015947945.1	China: Beijing	2018	clinical	1	37.388889	46	3	0	3	4	7	25	0	1	2	0	0	0	1	C9
GCA_015889225.1	China: Guangzhou	2018	clinical	1	0.000000	57	3	0	3	3	11	27	3	2	1	2	1	0	1	C2
GCA_015889245.1	China: Guangzhou	2018	clinical	1	0.000000	58	3	0	3	2	11	29	3	2	1	3	1	0	0	C2
GCA_015889265.1	China: Guangzhou	2018	clinical	1	0.000000	48	2	0	3	3	11	22	3	1	0	3	0	0	0	C2
GCA_015889355.1	China: Guangzhou	2018	clinical	1	0.000000	57	3	0	3	2	10	28	3	2	1	4	1	0	0	C2
GCA_015889385.1	China: Guangzhou	2018	clinical	1	0.000000	53	4	0	2	3	12	23	3	2	0	4	0	0	0	C2
GCA_015889485.1	China: Guangzhou	2018	clinical	1	0.000000	51	2	0	3	3	10	26	2	2	0	3	0	0	0	C2
GCA_015890645.1	China: Guangzhou	2018	clinical	1	0.000000	52	2	0	2	3	11	25	4	1	0	3	1	0	0	C2
GCA_015890925.1	China: Guangzhou	2018	clinical	1	0.000000	49	2	0	3	3	11	22	3	2	0	2	1	0	0	C2
GCA_015890945.1	China: Guangzhou	2018	clinical	1	0.000000	53	3	0	2	3	11	25	3	2	0	4	0	0	0	C2
GCA_015890965.1	China: Guangzhou	2018	clinical	1	0.675302	38	1	0	2	4	8	15	3	1	1	2	1	0	0	C7
GCA_015891005.1	China: Guangzhou	2018	clinical	1	0.000000	56	3	0	3	3	13	25	3	2	0	4	0	0	0	C2
GCA_015891025.1	China: Guangzhou	2018	clinical	1	0.000000	53	4	0	3	3	11	24	3	2	0	3	0	0	0	C2
GCA_015891045.1	China: Guangzhou	2018	clinical	1	0.000000	48	2	0	1	2	8	25	3	0	1	2	3	1	0	C7
GCA_015891105.1	China: Guangzhou	2018	clinical	1	0.000000	54	3	0	3	3	11	27	3	1	0	3	0	0	0	C2
GCA_015891125.1	China: Guangzhou	2018	clinical	1	0.000000	53	3	0	3	4	13	23	4	1	0	2	0	0	0	C2
GCA_015891145.1	China: Guangzhou	2018	clinical	1	46.000000	53	4	0	3	3	11	26	2	1	0	2	1	0	0	C2
GCA_015889425.1	China: Tangshan	2018	clinical	1	0.000000	64	3	0	4	5	11	28	4	2	0	5	1	0	1	C2
GCA_015889505.1	China: Tangshan	2018	clinical	1	0.000000	60	1	0	1	4	9	32	4	2	1	1	3	2	0	C1
GCA_015889525.1	China: Tangshan	2018	clinical	1	0.000000	62	1	0	1	5	9	32	4	2	1	1	4	2	0	C1
GCA_015889575.1	China: Tangshan	2018	clinical	1	0.000000	59	1	0	1	5	9	30	4	2	1	1	3	2	0	C1
GCA_015889605.1	China: Tangshan	2018	clinical	1	0.000000	63	1	0	1	3	9	33	5	4	1	1	3	2	0	C1
GCA_015889655.1	China: Tangshan	2018	clinical	1	0.000000	64	2	0	1	5	9	36	4	2	0	2	2	1	0	C3
GCA_015889685.1	China: Tangshan	2018	clinical	1	38.099998	49	0	0	3	3	6	25	2	1	3	3	3	0	0	C7
GCA_015889705.1	China: Tangshan	2018	clinical	1	0.000000	69	2	0	1	6	9	40	4	2	0	2	2	1	0	C3
GCA_015889725.1	China: Tangshan	2018	clinical	1	0.000000	50	1	0	3	3	7	21	3	2	3	3	3	0	1	C7
GCA_015890565.1	China: Tangshan	2018	clinical	1	0.000000	57	2	0	5	4	8	31	0	1	2	2	2	0	0	C9
GCA_015890585.1	China: Tangshan	2018	clinical	1	0.000000	40	2	0	1	2	7	20	2	0	1	2	2	1	0	C7
GCA_015890625.1	China: Tangshan	2018	clinical	1	136.000000	43	2	0	2	2	8	22	2	0	1	2	1	1	0	C7
GCA_015891385.1	China: Tangshan	2018	clinical	1	0.000000	75	4	0	1	5	8	42	4	7	1	0	2	1	0	C3
GCA_015891425.1	China: Tangshan	2018	clinical	1	0.000000	66	4	0	4	4	11	28	4	4	1	4	1	0	1	C2
GCA_015891445.1	China: Tangshan	2018	clinical	1	0.000000	64	3	0	4	4	11	27	3	5	1	4	1	0	1	C2
GCA_015891465.1	China: Tangshan	2018	clinical	1	0.000000	61	3	0	2	3	5	35	4	5	1	0	2	1	0	C3
GCA_015891545.1	China: Tangshan	2018	clinical	1	0.000000	51	2	0	4	3	8	27	0	1	2	2	2	0	0	C9
GCA_015891885.1	China: Tangshan	2018	clinical	1	0.000000	76	2	0	3	10	5	43	2	2	3	3	2	1	0	C8
GCA_015891925.1	China: Tangshan	2018	clinical	1	0.000000	67	2	0	1	6	9	38	4	2	0	2	2	1	0	C3
GCA_015891945.1	China: Tangshan	2018	clinical	1	0.000000	69	2	0	1	6	9	40	4	2	0	2	2	1	0	C3
GCA_015891965.1	China: Tangshan	2018	clinical	1	0.000000	66	2	0	1	3	9	38	4	3	0	2	3	1	0	C3
GCA_015891985.1	China: Tangshan	2018	clinical	1	0.000000	66	3	0	1	5	9	36	4	2	0	2	3	1	0	C3
GCA_015892045.1	China: Tangshan	2018	clinical	1	0.000000	59	1	0	2	4	9	28	4	3	1	1	4	2	0	C1
GCA_018144015.1	Denmark	2018	clinical	1	17.631578	38	1	0	1	2	6	20	3	0	1	2	1	1	0	C7
GCA_018164715.1	Denmark	2018	clinical	0	0.831042	41	1	0	2	5	4	17	0	5	2	1	4	0	0	C4
GCA_018178195.1	Denmark	2018	clinical	0	1.581897	44	2	0	1	8	6	20	0	3	0	1	2	1	0	C4
GCA_015892295.1	USA: Milwaukee, WI	2019	environmental/other	1	0.257095	21	0	0	0	4	5	9	1	1	0	0	1	0	0	C6

## Sheet: detailed_dataframe
Assembly	Lineage	Location	Isolation.type	Collection Year	No ARG	r/m	No.. IS Total	No.. IS110	No.. IS1380	No.. IS1634	No.. IS21	No.. IS256	No.. IS3	No.. IS30	No.. IS481	No.. IS5	No.. IS6	No.. ISL3	No.. Tn3	No.. Tn916	IS_1	IS_2	IS_3	IS_4	IS_5	IS_6	IS_7	IS_8	IS_9	IS_10	IS_11	IS_12	IS_13	IS_14	IS_15	IS_16	IS_17	IS_18	IS_19	IS_20	IS_21	IS_22	IS_23	IS_24	IS_25	IS_26	IS_27	IS_28	IS_29
GCA_000988225.1	C6	Brazil	clinical	2009	1	0.88975	58	1	0	2	6	4	26	2	11	3	1	2	0	0	1	0	0	0	0	0	0	0	0	0	1	0	0	0	0	1	0	0	1	0	0	0	0	0	0	0	0	0	0
GCA_001053405.1	C1	USA	clinical	2012	3	44.7778	75	3	0	7	12	8	28	1	8	3	0	5	0	0	0	0	2	0	1	0	0	0	0	0	0	0	1	1	0	1	0	1	0	1	0	0	0	0	1	1	0	0	0
GCA_001053435.1	C1	USA	clinical	2012	2	27.5833	60	2	0	4	8	8	23	0	6	3	0	5	0	1	0	0	2	0	0	0	0	0	0	0	0	0	0	0	0	1	0	1	0	0	0	0	0	0	1	1	0	0	0
GCA_001055405.1	C1	USA	clinical	2012	2	12.1234	31	2	0	1	3	5	14	1	3	0	0	2	0	0	0	0	2	0	0	0	0	0	0	0	0	0	0	0	0	0	0	1	0	0	0	0	0	0	0	0	0	0	0
GCA_001058455.1	C1	USA	clinical	2012	0	0.731092	30	1	0	3	4	4	12	1	2	1	0	1	1	0	0	0	1	0	0	0	0	0	0	0	0	0	1	0	0	0	0	0	1	0	0	0	0	0	0	1	0	0	0
GCA_001059665.1	C1	USA	clinical	2012	2	0	51	1	0	5	7	4	21	2	5	2	1	3	0	0	0	0	1	0	0	0	0	0	0	0	0	0	0	0	0	1	1	0	0	0	0	0	0	0	2	1	0	0	0
GCA_001059955.1	C1	USA	clinical	2012	2	0	48	1	0	4	5	4	23	2	5	2	0	2	0	0	0	0	1	0	0	0	0	0	0	0	0	0	0	0	0	1	1	0	0	0	0	0	0	0	2	0	0	0	0
GCA_001076975.1	C1	USA	clinical	2012	6	2.78086	67	3	0	4	11	10	23	2	9	1	1	1	0	2	0	0	1	1	1	0	0	0	0	0	0	0	0	0	0	1	0	1	0	1	0	0	0	0	0	1	0	0	0
GCA_002156805.1	C9	South Korea	environmental/other	2017	3	0.049439	71	2	0	3	9	7	36	2	1	3	2	4	2	0	0	0	0	0	1	0	0	0	0	0	1	0	1	1	0	1	0	0	0	0	0	0	0	0	0	0	0	0	0
GCA_002775055.1	C5	Brazil	clinical	2011	6	0	109	3	0	7	12	10	50	5	9	2	4	6	1	0	1	0	1	0	0	1	0	0	0	0	1	0	1	0	0	1	1	0	0	0	0	0	0	0	3	1	0	4	0
GCA_002775095.1	C5	Brazil	clinical	2009	3	0.714286	24	0	0	1	4	3	12	0	1	0	0	3	0	0	0	0	0	0	0	0	0	0	0	0	0	0	0	0	0	0	1	0	0	0	0	0	0	0	0	0	0	2	0
GCA_002775105.1	C5	Brazil	clinical	2011	0	0	54	2	0	3	7	5	25	3	4	0	1	2	1	1	1	0	0	0	0	0	0	0	0	0	2	0	0	0	0	0	1	0	0	0	0	0	0	0	1	1	0	0	0
GCA_002803965.1	C1	China	clinical	2016	8	1.30438	177	4	0	7	34	14	82	4	16	3	4	5	1	3	1	0	1	0	1	1	0	0	0	0	1	0	1	2	0	0	0	0	0	0	0	0	0	0	2	1	1	0	0
GCA_002804085.1	C1	China	clinical	2016	3	0	169	6	0	8	23	18	79	5	13	4	4	6	2	1	1	0	1	0	1	1	0	0	0	1	2	0	0	1	1	1	0	0	0	0	0	0	0	0	4	1	0	2	0
GCA_002865925.1	C5	Brazil	clinical	2009	6	0	134	3	0	7	15	12	63	8	9	3	5	6	2	1	1	0	0	0	0	2	0	0	0	0	1	0	1	0	0	2	1	0	0	0	0	0	0	0	3	0	0	5	0
GCA_003202245.1	C5	Brazil	clinical	2010	7	0.769843	78	2	0	4	9	9	39	1	6	2	3	3	0	0	0	0	0	0	0	1	0	0	0	0	1	0	0	0	0	1	1	0	1	0	0	0	0	0	0	1	0	0	0
GCA_003202295.1	C5	Brazil	clinical	2011	8	11.9351	67	2	0	3	4	9	33	1	7	0	4	2	1	1	1	0	0	0	0	1	0	0	0	0	1	0	1	0	0	0	1	0	0	0	0	0	0	0	0	1	0	0	0
GCA_003202335.1	C5	Brazil	clinical	2011	6	0	98	3	0	3	10	11	52	4	7	1	2	4	1	0	1	1	0	0	0	1	0	0	0	0	2	0	1	0	0	1	1	0	0	0	0	0	0	0	0	0	0	1	0
GCA_003202355.1	C5	Brazil	clinical	2012	8	23.6941	66	5	0	3	5	8	33	1	5	0	1	5	0	0	0	0	3	0	0	0	0	0	0	0	2	0	0	0	1	0	1	0	0	0	0	0	0	0	1	0	0	0	0
GCA_003202375.1	C5	Brazil	clinical	2011	6	0	85	5	0	5	7	7	45	2	5	1	3	4	1	0	1	0	1	0	0	1	0	0	0	0	3	0	1	0	0	2	1	0	0	0	0	0	0	0	0	1	0	0	0
GCA_004138065.1	C1	USA	clinical	2013	1	16.6216	54	3	0	3	7	5	26	0	5	1	0	3	0	1	0	0	2	0	0	0	0	0	0	0	1	0	1	0	0	1	0	1	0	0	0	0	0	0	0	0	0	0	0
GCA_008373895.1	C1	USA	clinical	2011	11	12.5981	56	4	0	2	2	6	31	2	4	3	0	2	0	0	0	0	2	0	0	1	0	0	0	0	1	0	0	0	0	1	0	1	0	0	0	0	0	0	0	0	0	1	0
GCA_011682935.1	C1	China	clinical	2018	8	0	63	3	0	4	4	7	29	4	5	1	0	3	2	1	0	0	1	0	1	0	0	0	0	0	1	0	1	0	1	1	0	0	1	0	0	0	0	0	0	0	0	0	0
GCA_011682945.1	C1	China	clinical	2018	8	0	58	2	0	2	3	6	30	5	4	1	0	3	2	0	0	0	1	0	0	0	0	0	0	0	1	0	1	0	0	1	0	0	0	0	0	0	0	0	0	0	0	0	0
GCA_011682965.1	C2	China	clinical	2018	6	0	72	3	0	5	5	11	35	4	1	1	3	4	0	0	0	1	0	0	0	1	0	0	0	1	1	0	1	1	0	0	0	0	0	0	0	0	0	0	2	1	0	0	0
GCA_011682985.1	C2	China	clinical	2018	6	0	63	3	0	5	4	11	29	4	1	1	3	2	0	0	0	1	0	0	0	1	0	0	0	1	1	0	1	1	0	0	0	0	0	0	0	0	0	0	2	1	0	0	0
GCA_014610855.1	C6	Brazil	clinical	2009	1	0.678063	53	1	0	3	6	8	22	1	6	2	0	2	1	1	1	0	0	0	0	0	0	0	0	0	1	0	0	0	1	1	0	0	1	0	0	0	0	0	0	0	0	0	0
GCA_014610885.1	C5	Brazil	clinical	2009	6	10.8602	125	2	0	8	11	17	61	5	8	5	0	5	2	1	1	0	0	0	0	1	0	0	0	0	1	0	0	0	1	2	1	0	1	0	0	0	0	0	2	1	0	2	0
GCA_015889045.1	C1	China	clinical	2016	8	0	66	3	0	1	3	8	37	4	3	1	0	4	2	0	1	0	1	0	0	0	0	0	0	0	2	0	0	0	0	1	0	0	0	0	0	0	0	0	0	0	0	0	0
GCA_015889065.1	C3	China	clinical	2017	9	0	66	2	0	1	4	10	37	3	3	0	2	3	1	0	0	0	1	0	0	0	0	0	0	0	1	0	0	0	1	0	0	0	0	0	0	0	0	0	0	0	0	0	0
GCA_015889085.1	C2	China	clinical	2016	6	0	65	4	0	3	4	12	30	3	2	1	5	0	0	1	0	1	0	0	0	1	1	0	0	1	1	0	1	0	0	0	0	0	0	0	0	0	0	0	1	1	0	0	0
GCA_015889105.1	C3	China	clinical	2016	10	0	64	4	0	2	3	8	36	3	5	1	0	2	0	0	0	0	0	0	0	0	0	0	0	0	4	0	0	0	1	1	0	0	0	0	0	0	0	0	0	0	0	0	0
GCA_015889125.1	C2	China	clinical	2016	6	0	62	4	0	4	4	12	27	3	2	0	4	1	0	1	0	1	0	0	0	1	1	0	0	1	1	0	1	1	0	0	0	0	0	0	0	0	0	0	1	1	0	0	0
GCA_015889145.1	C2	China	clinical	2016	6	0	63	4	0	3	4	12	28	3	2	0	5	1	0	1	0	1	0	0	0	1	1	0	0	1	1	0	1	0	0	0	0	0	0	0	0	0	0	0	1	1	0	0	0
GCA_015889225.1	C2	China	clinical	2018	6	0	57	3	0	3	3	11	27	3	2	1	2	1	0	1	0	0	0	0	0	1	0	0	0	1	1	0	1	0	0	0	0	0	0	0	0	0	0	0	1	1	0	0	0
GCA_015889245.1	C2	China	clinical	2018	6	0	58	3	0	3	2	11	29	3	2	1	3	1	0	0	0	0	0	0	0	1	0	0	0	1	1	0	1	0	0	0	0	0	0	0	0	0	0	0	1	1	0	0	0
GCA_015889265.1	C2	China	clinical	2018	6	0	48	2	0	3	3	11	22	3	1	0	3	0	0	0	0	0	0	0	0	1	0	0	0	1	0	0	1	0	0	0	0	0	0	0	0	0	0	0	1	1	0	0	0
GCA_015889285.1	C1	China	clinical	2016	8	0	66	3	0	1	3	8	36	4	4	1	0	4	2	0	1	0	1	0	0	0	0	0	0	0	2	0	0	0	0	1	0	0	0	0	0	0	0	0	0	0	0	0	0
GCA_015889305.1	C3	China	clinical	2017	10	0	62	0	0	2	3	8	38	4	4	1	0	1	1	0	1	0	0	0	0	0	0	0	0	0	0	0	1	0	0	1	0	0	0	0	0	0	0	0	0	0	0	0	0
GCA_015889325.1	C9	China	clinical	2016	2	0	52	2	0	5	3	8	27	0	1	2	2	2	0	0	1	0	0	0	0	0	0	0	0	1	1	0	1	1	1	0	0	0	1	0	0	0	0	0	0	1	0	0	0
GCA_015889345.1	C2	China	clinical	2016	6	0	64	4	0	4	5	12	28	3	2	1	3	1	0	1	0	1	0	0	0	1	1	0	0	1	1	0	1	1	0	0	0	0	0	0	0	0	0	0	1	1	0	0	0
GCA_015889355.1	C2	China	clinical	2018	6	0	57	3	0	3	2	10	28	3	2	1	4	1	0	0	0	0	0	0	0	1	0	0	0	1	1	0	1	0	0	0	0	0	0	0	0	0	0	0	1	1	0	0	0
GCA_015889385.1	C2	China	clinical	2018	6	0	53	4	0	2	3	12	23	3	2	0	4	0	0	0	0	0	0	0	0	1	1	0	0	1	1	0	1	0	0	0	0	0	0	0	0	0	0	0	1	0	0	0	0
GCA_015889405.1	C3	China	clinical	2017	9	0	64	2	0	1	3	10	36	3	3	0	2	3	1	0	0	0	1	0	0	0	0	0	0	0	1	0	0	0	1	0	0	0	0	0	0	0	0	0	0	0	0	0	0
GCA_015889425.1	C2	China	clinical	2018	6	0	64	3	0	4	5	11	28	4	2	0	5	1	0	1	0	1	0	0	0	1	0	0	0	1	1	0	1	1	0	0	0	0	0	0	0	0	0	0	1	1	0	0	0
GCA_015889445.1	C2	China	clinical	2016	6	0	63	4	0	4	4	11	29	3	2	0	4	1	0	1	0	1	0	0	0	1	1	0	0	1	1	0	1	1	0	0	0	0	0	0	0	0	0	0	1	1	0	0	0
GCA_015889455.1	C2	China	clinical	2017	6	0	54	3	0	3	3	9	29	3	1	0	3	0	0	0	0	0	0	0	0	1	1	0	0	1	0	0	1	0	0	0	0	0	0	0	0	0	0	0	1	1	0	0	0
GCA_015889485.1	C2	China	clinical	2018	5	0	51	2	0	3	3	10	26	2	2	0	3	0	0	0	0	0	0	0	0	1	0	0	0	1	0	0	1	0	0	0	0	0	0	0	0	0	0	0	1	1	0	0	0
GCA_015889505.1	C1	China	clinical	2018	8	0	60	1	0	1	4	9	32	4	2	1	1	3	2	0	0	0	1	0	0	0	0	0	0	0	0	0	0	0	0	1	0	0	0	0	0	0	0	0	0	0	0	0	0
GCA_015889525.1	C1	China	clinical	2018	8	0	62	1	0	1	5	9	32	4	2	1	1	4	2	0	0	0	1	0	0	0	0	0	0	0	0	0	0	0	0	1	0	0	0	0	0	0	0	0	0	0	0	0	0
GCA_015889535.1	C2	China	clinical	2017	6	0	52	3	0	3	3	12	23	3	2	0	3	0	0	0	0	0	0	0	0	1	1	0	0	1	0	0	1	0	0	0	0	0	0	0	0	0	0	0	1	1	0	0	0
GCA_015889565.1	C2	China	clinical	2017	6	0	51	2	0	3	3	11	24	3	2	0	3	0	0	0	0	0	0	0	0	1	0	0	0	1	0	0	1	0	0	0	0	0	0	0	0	0	0	0	1	1	0	0	0
GCA_015889575.1	C1	China	clinical	2018	8	0	59	1	0	1	5	9	30	4	2	1	1	3	2	0	0	0	1	0	0	0	0	0	0	0	0	0	0	0	0	1	0	0	0	0	0	0	0	0	0	0	0	0	0
GCA_015889605.1	C1	China	clinical	2018	8	0	63	1	0	1	3	9	33	5	4	1	1	3	2	0	0	0	1	0	0	0	0	0	0	0	0	0	0	0	0	1	0	0	0	0	0	0	0	0	0	0	0	0	0
GCA_015889625.1	C4	China	clinical	2016	1	2.10319	39	1	0	3	3	7	19	0	1	1	0	4	0	0	0	0	0	0	0	0	0	0	0	0	1	0	1	0	0	0	0	0	1	0	0	0	0	0	0	1	0	0	0
GCA_015889645.1	C2	China	clinical	2017	6	0	59	4	0	4	3	13	25	3	2	0	4	1	0	0	0	0	0	0	0	1	1	0	0	1	1	0	1	1	0	0	0	0	0	0	0	0	0	0	1	1	0	0	0
GCA_015889655.1	C3	China	clinical	2018	9	0	64	2	0	1	5	9	36	4	2	0	2	2	1	0	1	0	1	0	0	0	0	0	0	0	1	0	0	0	1	0	0	0	0	0	0	0	0	0	0	0	0	0	0
GCA_015889685.1	C7	China	clinical	2018	2	38.1	49	0	0	3	3	6	25	2	1	3	3	3	0	0	0	0	0	0	0	0	0	0	0	0	0	0	1	1	1	0	0	0	0	0	0	0	0	0	0	0	0	0	0
GCA_015889705.1	C3	China	clinical	2018	9	0	69	2	0	1	6	9	40	4	2	0	2	2	1	0	1	0	1	0	0	0	0	0	0	0	1	0	0	0	1	0	0	0	0	0	0	0	0	0	0	0	0	0	0
GCA_015889725.1	C7	China	clinical	2018	2	0	50	1	0	3	3	7	21	3	2	3	3	3	0	1	0	0	1	0	0	0	0	0	0	0	0	0	0	1	1	0	0	0	0	0	0	0	0	0	0	1	0	0	0
GCA_015889745.1	C2	China	clinical	2017	2	0	52	2	0	5	2	8	23	2	1	1	5	2	0	1	0	1	0	0	0	1	0	0	0	1	0	0	1	1	0	0	0	0	0	0	0	0	0	0	2	1	0	0	0
GCA_015889765.1	C2	China	clinical	2016	6	0	62	3	0	4	4	10	28	3	2	0	4	3	0	1	0	1	0	0	0	0	1	0	0	1	1	0	1	1	0	0	0	0	0	0	0	0	0	0	1	1	0	0	0
GCA_015889785.1	C2	China	clinical	2016	6	0	66	4	0	4	5	12	28	3	2	0	5	2	0	1	0	1	0	0	0	1	1	0	0	1	1	0	1	1	0	0	0	0	0	0	0	0	0	0	1	1	0	0	0
GCA_015889805.1	C2	China	clinical	2016	6	0	65	3	0	4	4	12	31	3	2	0	4	1	0	1	0	1	0	0	0	1	0	0	0	1	1	0	1	1	0	0	0	0	0	0	0	0	0	0	1	1	0	0	0
GCA_015889825.1	C3	China	clinical	2017	9	0	67	3	0	1	5	9	37	4	2	0	2	3	1	0	1	0	2	0	0	0	0	0	0	0	1	0	0	0	1	0	0	0	0	0	0	0	0	0	0	0	0	0	0
GCA_015889845.1	C3	China	clinical	2016	10	0	63	4	0	2	2	8	37	3	4	1	0	2	0	0	0	0	0	0	0	1	0	0	0	0	3	0	1	0	0	1	0	0	0	0	0	0	0	0	0	0	0	0	0
GCA_015889865.1	C8	China	clinical	2017	8	2.25641	77	3	1	3	8	8	39	3	3	2	4	2	1	0	1	0	1	0	1	0	0	0	0	0	1	1	1	0	0	1	1	0	0	0	0	0	0	0	0	0	0	0	0
GCA_015889885.1	C3	China	clinical	2017	9	0	65	2	0	1	4	9	36	4	3	0	2	3	1	0	0	0	1	0	0	0	0	0	0	0	1	0	0	0	1	0	0	0	0	0	0	0	0	0	0	0	0	0	0
GCA_015889905.1	C3	China	clinical	2017	7	0	66	2	0	1	3	9	37	4	4	0	2	3	1	0	0	0	1	0	0	0	0	0	0	0	1	0	0	0	1	0	0	0	0	0	0	0	0	0	0	0	0	0	0
GCA_015889925.1	C3	China	clinical	2017	9	0	63	2	0	1	3	10	35	3	3	0	2	3	1	0	0	0	1	0	0	0	0	0	0	0	1	0	0	0	1	0	0	0	0	0	0	0	0	0	0	0	0	0	0
GCA_015889945.1	C3	China	clinical	2017	9	0	66	2	0	1	4	10	36	4	3	0	2	3	1	0	0	0	1	0	0	0	0	0	0	0	1	0	0	0	1	0	0	0	0	0	0	0	0	0	0	0	0	0	0
GCA_015889965.1	C4	China	clinical	2016	1	0	49	1	0	1	6	8	22	0	2	0	3	5	1	0	1	0	0	0	0	0	0	0	0	0	1	0	0	0	0	1	0	0	0	0	0	0	0	0	0	0	0	0	0
GCA_015889985.1	C3	China	clinical	2016	10	0	69	3	0	3	3	8	39	4	5	1	0	2	1	0	1	0	0	0	0	1	0	0	0	0	2	0	0	0	1	1	0	0	1	0	0	0	0	0	0	0	0	0	0
GCA_015890005.1	C1	China	clinical	2016	8	0	63	2	0	1	3	9	34	4	2	2	0	4	2	0	1	0	1	0	0	0	0	0	0	0	1	0	0	0	0	1	0	0	0	0	0	0	0	0	0	0	0	0	0
GCA_015890025.1	C9	China	clinical	2016	2	0	54	2	0	4	3	9	30	0	1	2	1	2	0	0	1	0	0	0	0	0	0	0	0	1	1	0	1	1	1	0	0	0	0	0	0	0	0	0	0	1	0	0	0
GCA_015890045.1	C2	China	clinical	2016	6	0	67	3	0	4	4	12	32	3	2	0	5	1	0	1	0	1	0	0	0	1	0	0	0	1	1	0	1	1	0	0	0	0	0	0	0	0	0	0	1	1	0	0	0
GCA_015890065.1	C1	China	clinical	2016	8	0	66	3	0	1	3	8	37	4	3	1	0	4	2	0	1	0	1	0	0	0	0	0	0	0	2	0	0	0	0	1	0	0	0	0	0	0	0	0	0	0	0	0	0
GCA_015890085.1	C3	China	clinical	2017	10	0	63	2	0	1	3	6	38	4	3	0	2	3	1	0	0	0	1	0	0	0	0	0	0	0	1	0	0	0	1	0	0	0	0	0	0	0	0	0	0	0	0	0	0
GCA_015890105.1	C2	China	clinical	2016	6	0	60	4	0	4	4	12	24	3	2	0	5	1	0	1	0	1	0	0	0	1	1	0	0	1	1	0	1	1	0	0	0	0	0	0	0	0	0	0	1	1	0	0	0
GCA_015890125.1	C2	China	clinical	2016	6	0	64	4	0	4	4	12	29	3	2	0	4	1	0	1	0	1	0	0	0	1	1	0	0	1	1	0	1	1	0	0	0	0	0	0	0	0	0	0	1	1	0	0	0
GCA_015890145.1	C2	China	clinical	2017	2	0	53	2	0	5	3	9	23	1	1	1	5	2	0	1	0	1	0	0	0	1	0	0	0	1	0	0	1	1	0	0	0	0	0	0	0	0	0	0	2	1	0	0	0
GCA_015890165.1	C9	China	clinical	2017	2	0	53	2	0	4	4	8	29	0	1	1	1	3	0	0	1	1	0	0	0	0	0	0	0	1	1	0	1	1	1	0	0	0	0	0	0	0	0	0	0	1	0	0	0
GCA_015890185.1	C2	China	clinical	2017	6	0	62	3	0	4	3	12	28	3	3	0	5	1	0	0	0	0	0	0	0	1	0	0	0	1	1	0	1	1	0	0	0	0	0	0	0	0	0	0	1	1	0	0	0
GCA_015890205.1	C9	China	clinical	2016	1	22.9592	47	3	0	4	3	4	28	0	1	0	0	3	0	1	0	0	1	0	0	0	0	0	0	0	2	0	1	1	0	0	0	0	0	0	0	0	0	0	1	1	0	0	0
GCA_015890225.1	C1	China	clinical	2017	3	0	70	1	0	3	8	8	38	3	2	2	1	2	2	0	0	0	1	0	0	0	0	0	0	0	0	0	0	1	0	0	1	0	0	0	0	0	0	0	1	0	0	0	0
GCA_015890245.1	C2	China	clinical	2017	6	0	69	4	0	4	3	12	32	4	4	0	5	1	0	0	0	0	0	0	0	1	1	0	0	1	1	0	1	1	0	0	0	0	0	0	0	0	0	0	1	1	0	0	0
GCA_015890265.1	C1	China	clinical	2017	8	0	55	1	0	2	4	9	28	4	2	0	0	3	2	0	0	0	1	0	0	0	0	0	0	0	0	0	0	0	1	1	0	0	0	0	0	0	0	0	0	0	0	0	0
GCA_015890285.1	C3	China	clinical	2017	10	0	63	2	0	1	6	7	37	3	2	0	2	2	1	0	1	0	1	0	0	0	0	0	0	0	1	0	0	0	1	0	0	0	0	0	0	0	0	0	0	0	0	0	0
GCA_015890305.1	C1	China	clinical	2017	9	24.0606	72	2	0	3	6	9	36	4	4	1	2	3	2	0	0	0	1	0	0	0	0	0	0	0	1	0	0	0	1	1	0	0	0	0	0	0	0	0	0	0	1	0	0
GCA_015890325.1	C3	China	clinical	2017	9	0	63	2	0	1	4	9	34	4	3	0	2	3	1	0	0	0	1	0	0	0	0	0	0	0	1	0	0	0	1	0	0	0	0	0	0	0	0	0	0	0	0	0	0
GCA_015890345.1	C3	China	clinical	2017	9	0	67	2	0	1	4	11	37	3	3	0	2	3	1	0	0	0	1	0	0	0	0	0	0	0	1	0	0	0	1	0	0	0	0	0	0	0	0	0	0	0	0	0	0
GCA_015890365.1	C1	China	clinical	2016	7	0	63	2	0	2	4	9	32	4	4	0	0	4	2	0	1	0	1	0	0	0	0	0	0	0	1	0	0	0	1	1	0	0	0	0	0	0	0	0	0	0	0	0	0
GCA_015890375.1	C2	China	clinical	2016	6	0	67	2	0	4	4	11	34	3	2	0	4	2	0	1	0	1	0	0	0	0	0	0	0	1	1	0	1	1	0	0	0	0	0	0	0	0	0	0	1	1	0	0	0
GCA_015890405.1	C3	China	clinical	2016	3	0	60	4	1	4	5	7	31	3	2	0	1	1	1	0	1	0	1	0	0	1	0	0	0	0	2	1	1	0	1	1	0	0	0	0	0	0	0	0	1	0	0	0	0
GCA_015890425.1	C9	China	clinical	2016	2	0	46	2	0	4	2	8	26	0	1	1	0	2	0	0	1	1	0	0	0	0	0	0	0	1	1	0	1	1	1	0	0	0	0	0	0	0	0	0	0	1	0	0	0
GCA_015890445.1	C9	China	clinical	2016	1	0	38	2	0	3	1	7	22	0	1	1	0	1	0	0	1	0	0	0	0	0	0	0	0	1	1	0	1	0	1	0	0	0	0	0	0	0	0	0	0	1	0	0	0
GCA_015890465.1	C3	China	clinical	2016	3	0	53	3	0	4	1	4	29	4	4	1	0	2	1	0	1	0	0	0	0	1	0	0	0	0	2	0	0	0	1	1	0	0	1	0	0	0	0	0	0	1	0	0	0
GCA_015890485.1	C1	China	clinical	2016	1	0	50	3	0	1	4	5	25	3	3	1	0	3	2	0	0	0	1	0	0	0	0	0	0	0	2	0	0	0	0	1	0	0	0	0	0	0	0	0	0	0	0	0	0
GCA_015890505.1	C3	China	clinical	2017	10	0	71	4	0	1	4	9	40	4	5	1	0	2	1	0	1	0	0	0	0	1	0	0	0	0	3	0	0	0	0	1	0	0	0	0	0	0	0	0	0	0	0	0	0
GCA_015890525.1	C1	China	clinical	2016	8	0	64	2	0	1	4	8	34	4	4	1	0	4	2	0	1	0	1	0	0	0	0	0	0	0	1	0	0	0	0	1	0	0	0	0	0	0	0	0	0	0	0	0	0
GCA_015890545.1	C1	China	clinical	2017	3	0	60	1	0	3	4	7	35	3	2	1	0	2	2	0	0	0	1	0	0	0	0	0	0	0	0	0	0	0	0	1	1	0	0	0	0	0	0	0	1	0	0	0	0
GCA_015890565.1	C9	China	clinical	2018	2	0	57	2	0	5	4	8	31	0	1	2	2	2	0	0	1	1	0	0	0	0	0	0	0	1	1	0	1	1	1	0	0	0	1	0	0	0	0	0	0	1	0	0	0
GCA_015890585.1	C7	China	clinical	2018	2	0	40	2	0	1	2	7	20	2	0	1	2	2	1	0	0	0	1	0	0	0	0	0	0	0	1	0	0	1	0	0	0	0	0	0	0	0	0	0	0	0	0	0	0
GCA_015890605.1	C9	China	clinical	2017	0	0	40	2	0	3	2	7	21	0	1	1	1	2	0	0	1	0	0	0	0	0	0	0	0	1	1	0	1	0	1	0	0	0	0	0	0	0	0	0	1	0	0	0	0
GCA_015890625.1	C7	China	clinical	2018	2	136	43	2	0	2	2	8	22	2	0	1	2	1	1	0	0	0	1	0	0	0	0	0	0	0	1	0	1	1	0	0	0	0	0	0	0	0	0	0	0	0	0	0	0
GCA_015890645.1	C2	China	clinical	2018	6	0	52	2	0	2	3	11	25	4	1	0	3	1	0	0	0	0	0	0	0	1	0	0	0	1	0	0	1	0	0	0	0	0	0	0	0	0	0	0	1	0	0	0	0
GCA_015890655.1	C2	China	clinical	2017	6	0	53	4	0	3	3	11	24	3	2	0	3	0	0	0	0	0	0	0	0	1	1	0	0	1	1	0	1	0	0	0	0	0	0	0	0	0	0	0	1	1	0	0	0
GCA_015890685.1	C9	China	clinical	2017	1	0	43	2	0	2	2	7	24	0	1	1	2	2	0	0	1	0	0	0	0	0	0	0	0	1	1	0	1	0	1	0	0	0	0	0	0	0	0	0	0	0	0	0	0
GCA_015890705.1	C3	China	clinical	2017	10	0	66	3	0	1	4	9	35	5	5	1	0	2	1	0	1	0	0	0	0	1	0	0	0	0	2	0	0	0	0	1	0	0	0	0	0	0	0	0	0	0	0	0	0
GCA_015890725.1	C3	China	clinical	2016	10	0	71	3	0	2	3	9	42	4	5	1	0	2	0	0	1	0	0	0	0	0	0	0	0	0	3	0	1	0	0	1	0	0	0	0	0	0	0	0	0	0	0	0	0
GCA_015890745.1	C7	China	clinical	2017	2	0	48	2	0	2	3	6	24	3	1	1	2	3	1	0	0	0	1	0	0	0	0	0	0	0	1	0	0	1	0	0	0	0	0	0	0	0	0	0	1	0	0	0	0
GCA_015890765.1	C3	China	clinical	2017	2	4.81921	72	5	0	3	4	7	38	3	5	1	1	2	3	0	1	0	1	0	0	2	0	0	0	0	2	0	0	1	0	1	0	0	1	0	0	0	0	0	0	0	0	0	0
GCA_015890785.1	C3	China	clinical	2017	9	0	66	2	0	1	5	8	38	5	2	0	2	2	1	0	1	0	1	0	0	0	0	0	0	0	1	0	0	0	1	0	0	0	0	0	0	0	0	0	0	0	0	0	0
GCA_015890805.1	C2	China	clinical	2017	6	0	52	3	0	3	3	13	23	3	2	0	2	0	0	0	0	0	0	0	0	1	0	0	0	1	1	0	1	0	0	0	0	0	0	0	0	0	0	0	1	1	0	0	0
GCA_015890825.1	C2	China	clinical	2017	6	0	58	2	0	3	3	11	29	3	2	0	3	1	0	1	0	0	0	0	0	0	0	0	0	1	1	0	1	0	0	0	0	0	0	0	0	0	0	0	1	1	0	0	0
GCA_015890845.1	C3	China	clinical	2017	10	0	61	3	0	1	4	9	32	4	2	0	2	3	1	0	1	0	1	0	0	0	0	0	0	0	2	0	0	0	1	0	0	0	0	0	0	0	0	0	0	0	0	0	0
GCA_015890865.1	C3	China	clinical	2016	3	0	55	5	0	3	3	6	30	3	2	0	0	1	1	1	1	0	1	0	0	1	0	0	0	0	3	0	1	0	1	1	0	0	0	0	0	0	0	0	0	0	0	0	0
GCA_015890885.1	C7	China	clinical	2017	2	0	40	2	0	1	2	7	21	2	0	1	2	1	1	0	0	0	1	0	0	0	0	0	0	0	1	0	0	1	0	0	0	0	0	0	0	0	0	0	0	0	0	0	0
GCA_015890905.1	C2	China	clinical	2016	6	0	63	4	0	4	4	12	27	3	2	0	4	2	0	1	0	1	0	0	0	1	1	0	0	1	1	0	1	1	0	0	0	0	0	0	0	0	0	0	1	1	0	0	0
GCA_015890925.1	C2	China	clinical	2018	6	0	49	2	0	3	3	11	22	3	2	0	2	1	0	0	0	0	0	0	0	1	0	0	0	1	0	0	1	0	0	0	0	0	0	0	0	0	0	0	1	1	0	0	0
GCA_015890945.1	C2	China	clinical	2018	6	0	53	3	0	2	3	11	25	3	2	0	4	0	0	0	0	0	0	0	0	1	0	0	0	1	1	0	1	0	0	0	0	0	0	0	0	0	0	0	1	0	0	0	0
GCA_015890965.1	C7	China	clinical	2018	1	0.675302	38	1	0	2	4	8	15	3	1	1	2	1	0	0	0	0	1	0	0	0	0	0	0	0	0	0	1	1	0	0	0	0	0	0	0	0	0	0	0	0	0	0	0
GCA_015890985.1	C2	China	clinical	2017	6	0	66	3	0	4	2	12	32	3	3	1	4	2	0	0	0	0	0	0	0	1	0	0	0	1	1	0	1	1	0	0	0	0	0	0	0	0	0	0	1	1	0	0	0
GCA_015891005.1	C2	China	clinical	2018	6	0	56	3	0	3	3	13	25	3	2	0	4	0	0	0	0	0	0	0	0	1	0	0	0	1	1	0	1	0	0	0	0	0	0	0	0	0	0	0	1	1	0	0	0
GCA_015891025.1	C2	China	clinical	2018	6	0	53	4	0	3	3	11	24	3	2	0	3	0	0	0	0	0	0	0	0	1	1	0	0	1	1	0	1	0	0	0	0	0	0	0	0	0	0	0	1	1	0	0	0
GCA_015891045.1	C7	China	clinical	2018	2	0	48	2	0	1	2	8	25	3	0	1	2	3	1	0	0	0	1	0	0	0	0	0	0	0	1	0	0	1	0	0	0	0	0	0	0	0	0	0	0	0	0	0	0
GCA_015891065.1	C1	China	clinical	2017	8	0	77	2	0	2	7	10	39	4	5	1	1	4	2	0	0	0	1	0	0	0	0	0	0	0	1	0	0	0	0	1	0	0	0	0	0	0	0	0	1	0	0	0	0
GCA_015891085.1	C3	China	clinical	2017	9	0	65	2	0	1	4	11	35	3	3	0	2	3	1	0	0	0	1	0	0	0	0	0	0	0	1	0	0	0	1	0	0	0	0	0	0	0	0	0	0	0	0	0	0
GCA_015891105.1	C2	China	clinical	2018	6	0	54	3	0	3	3	11	27	3	1	0	3	0	0	0	0	0	0	0	0	1	1	0	0	1	0	0	1	0	0	0	0	0	0	0	0	0	0	0	1	1	0	0	0
GCA_015891125.1	C2	China	clinical	2018	6	0	53	3	0	3	4	13	23	4	1	0	2	0	0	0	0	0	0	0	0	1	0	0	0	1	1	0	1	0	0	0	0	0	0	0	0	0	0	0	1	1	0	0	0
GCA_015891145.1	C2	China	clinical	2018	5	46	53	4	0	3	3	11	26	2	1	0	2	1	0	0	0	0	0	0	0	1	1	0	0	1	1	0	1	0	0	0	0	0	0	0	0	0	0	0	1	1	0	0	0
GCA_015891165.1	C2	China	clinical	2017	6	0	61	2	0	3	3	11	30	3	3	1	4	0	0	1	0	0	0	0	0	0	0	0	0	1	1	0	1	0	0	0	0	0	0	0	0	0	0	0	1	1	0	0	0
GCA_015891185.1	C2	China	clinical	2016	6	0	65	3	0	4	4	12	30	4	2	0	4	1	0	1	0	1	0	0	0	1	0	0	0	1	1	0	1	1	0	0	0	0	0	0	0	0	0	0	1	1	0	0	0
GCA_015891205.1	C2	China	clinical	2017	6	11.2174	53	3	0	3	3	12	24	3	1	0	3	0	0	1	0	0	0	0	0	1	0	0	0	1	1	0	1	0	0	0	0	0	0	0	0	0	0	0	1	1	0	0	0
GCA_015891225.1	C3	China	clinical	2017	11	0	73	4	0	2	4	7	43	3	6	1	0	2	1	0	1	0	0	0	0	1	0	0	0	0	3	0	0	1	0	1	0	0	0	0	0	0	0	0	0	0	0	0	0
GCA_015891245.1	C2	China	clinical	2016	6	0	65	4	0	4	3	11	31	3	2	0	5	1	0	1	0	0	0	0	0	1	1	0	0	1	1	0	1	1	0	0	0	0	0	0	0	0	0	0	1	1	0	0	0
GCA_015891265.1	C9	China	clinical	2016	2	0	50	2	0	4	3	8	27	0	1	2	1	2	0	0	1	1	0	0	0	0	0	0	0	1	1	0	1	1	1	0	0	0	0	0	0	0	0	0	0	1	0	0	0
GCA_015891285.1	C2	China	clinical	2017	6	0	52	2	0	4	3	11	23	2	2	0	3	2	0	0	0	0	0	0	0	1	0	0	0	1	0	0	1	1	0	0	0	0	0	0	0	0	0	0	1	1	0	0	0
GCA_015891305.1	C3	China	clinical	2017	9	0	63	2	0	1	2	9	36	4	3	0	2	3	1	0	0	0	1	0	0	0	0	0	0	0	1	0	0	0	1	0	0	0	0	0	0	0	0	0	0	0	0	0	0
GCA_015891325.1	C2	China	clinical	2017	6	39.6087	52	4	0	3	2	12	22	3	2	0	3	0	0	1	0	0	1	0	0	1	0	0	0	1	1	0	1	0	0	0	0	0	0	0	0	0	0	0	1	1	0	0	0
GCA_015891345.1	C1	China	clinical	2017	3	0	67	1	0	4	6	8	34	3	3	2	2	2	2	0	0	0	1	0	0	0	0	0	0	0	0	0	0	1	0	1	1	0	0	0	0	0	0	0	1	0	0	0	0
GCA_015891365.1	C2	China	clinical	2017	6	0	65	4	0	4	4	12	30	3	2	0	4	2	0	0	0	1	0	0	0	1	1	0	0	1	1	0	1	1	0	0	0	0	0	0	0	0	0	0	1	1	0	0	0
GCA_015891385.1	C3	China	clinical	2018	10	0	75	4	0	1	5	8	42	4	7	1	0	2	1	0	1	0	0	0	0	1	0	0	0	0	3	0	0	0	0	1	0	0	0	0	0	0	0	0	0	0	0	0	0
GCA_015891405.1	C2	China	clinical	2017	7	0	67	3	0	4	4	11	29	4	5	1	4	1	0	1	0	1	0	0	0	1	0	0	0	1	1	0	1	1	0	0	0	0	0	0	0	0	0	0	1	1	0	0	0
GCA_015891425.1	C2	China	clinical	2018	6	0	66	4	0	4	4	11	28	4	4	1	4	1	0	1	0	1	0	0	0	1	1	0	0	1	1	0	1	1	0	0	0	0	0	0	0	0	0	0	1	1	0	0	0
GCA_015891445.1	C2	China	clinical	2018	7	0	64	3	0	4	4	11	27	3	5	1	4	1	0	1	0	1	0	0	0	1	0	0	0	1	1	0	1	1	0	0	0	0	0	0	0	0	0	0	1	1	0	0	0
GCA_015891465.1	C3	China	clinical	2018	3	0	61	3	0	2	3	5	35	4	5	1	0	2	1	0	1	0	0	0	0	1	0	0	0	0	2	0	0	0	1	1	0	0	0	0	0	0	0	0	0	0	0	0	0
GCA_015891485.1	C2	China	clinical	2017	6	0	66	3	0	4	4	12	30	3	2	1	5	1	0	1	0	1	0	0	0	1	0	0	0	1	1	0	1	1	0	0	0	0	0	0	0	0	0	0	1	1	0	0	0
GCA_015891505.1	C3	China	clinical	2017	9	0	67	2	0	1	6	9	37	4	2	0	2	3	1	0	1	0	1	0	0	0	0	0	0	0	1	0	0	0	1	0	0	0	0	0	0	0	0	0	0	0	0	0	0
GCA_015891525.1	C3	China	clinical	2017	10	0	69	3	0	3	3	8	38	4	5	2	0	2	1	0	1	0	0	0	0	1	0	0	0	0	2	0	0	0	1	1	0	0	1	0	0	0	0	0	0	0	0	0	0
GCA_015891545.1	C9	China	clinical	2018	2	0	51	2	0	4	3	8	27	0	1	2	2	2	0	0	1	0	0	0	0	0	0	0	0	1	1	0	1	1	1	0	0	0	0	0	0	0	0	0	0	1	0	0	0
GCA_015891565.1	C7	China	clinical	2017	2	0	49	1	0	3	3	7	21	2	2	3	3	3	0	1	0	0	1	0	0	0	0	0	0	0	0	0	0	1	1	0	0	0	0	0	0	0	0	0	0	1	0	0	0
GCA_015891585.1	C3	China	clinical	2017	9	0	66	2	0	1	3	10	37	4	3	0	2	3	1	0	0	0	1	0	0	0	0	0	0	0	1	0	0	0	1	0	0	0	0	0	0	0	0	0	0	0	0	0	0
GCA_015891605.1	C2	China	clinical	2016	6	0	64	4	0	4	4	10	28	4	2	0	5	2	0	1	0	1	0	0	0	1	1	0	0	1	1	0	1	1	0	0	0	0	0	0	0	0	0	0	1	1	0	0	0
GCA_015891665.1	C9	China	clinical	2017	2	0	52	2	0	3	4	7	29	0	2	1	1	3	0	0	1	1	0	0	0	0	0	0	0	1	1	0	1	1	0	0	0	0	0	0	0	0	0	0	0	1	0	0	0
GCA_015891685.1	C2	China	clinical	2016	8	0	59	3	0	4	3	12	27	3	2	0	3	1	0	1	0	0	0	0	0	1	0	0	0	1	1	0	1	1	0	0	0	0	0	0	0	0	0	0	1	1	0	0	0
GCA_015891745.1	C9	China	clinical	2016	3	5.625	46	2	0	4	3	7	24	0	1	2	1	2	0	0	1	1	0	0	0	0	0	0	0	1	1	0	1	1	1	0	0	0	0	0	0	0	0	0	0	1	0	0	0
GCA_015891765.1	C2	China	clinical	2016	6	0	64	3	0	4	4	11	30	3	2	0	5	1	0	1	0	1	0	0	0	1	0	0	0	1	1	0	1	1	0	0	0	0	0	0	0	0	0	0	1	1	0	0	0
GCA_015891785.1	C3	China	clinical	2016	9	0	63	4	0	0	5	9	33	4	2	1	1	3	1	0	0	0	2	0	0	0	0	0	0	0	2	0	0	0	0	0	0	0	0	0	0	0	0	0	0	0	0	0	0
GCA_015891805.1	C1	China	clinical	2016	8	0	62	2	0	1	4	8	37	4	2	0	0	4	0	0	1	0	1	0	0	0	0	0	0	0	1	0	0	0	0	1	0	0	0	0	0	0	0	0	0	0	0	0	0
GCA_015891815.1	C2	China	clinical	2016	6	0	62	3	0	4	4	12	27	3	2	0	5	1	0	1	0	1	0	0	0	1	1	0	0	1	0	0	1	1	0	0	0	0	0	0	0	0	0	0	1	1	0	0	0
GCA_015891845.1	C2	China	clinical	2016	6	0	63	4	0	4	4	12	28	3	2	0	4	1	0	1	0	1	0	0	0	1	1	0	0	1	1	0	1	1	0	0	0	0	0	0	0	0	0	0	1	1	0	0	0
GCA_015891865.1	C9	China	clinical	2017	2	0	53	2	0	4	4	9	27	0	1	1	1	3	1	0	1	0	0	0	0	0	0	0	0	1	1	0	1	1	1	0	0	0	0	0	0	0	0	0	0	1	0	0	0
GCA_015891885.1	C8	China	clinical	2018	8	0	76	2	0	3	10	5	43	2	2	3	3	2	1	0	0	0	1	0	0	0	0	0	0	0	1	0	1	0	0	1	1	0	0	0	0	0	0	0	0	0	0	0	0
GCA_015891905.1	C2	China	clinical	2017	1	56.8864	61	4	0	5	5	9	26	4	1	0	4	2	0	1	1	1	1	1	0	0	0	0	0	1	1	0	1	1	0	1	0	0	0	0	0	0	0	0	1	1	0	0	0
GCA_015891925.1	C3	China	clinical	2018	9	0	67	2	0	1	6	9	38	4	2	0	2	2	1	0	1	0	1	0	0	0	0	0	0	0	1	0	0	0	1	0	0	0	0	0	0	0	0	0	0	0	0	0	0
GCA_015891945.1	C3	China	clinical	2018	9	0	69	2	0	1	6	9	40	4	2	0	2	2	1	0	1	0	1	0	0	0	0	0	0	0	1	0	0	0	1	0	0	0	0	0	0	0	0	0	0	0	0	0	0
GCA_015891965.1	C3	China	clinical	2018	9	0	66	2	0	1	3	9	38	4	3	0	2	3	1	0	0	0	1	0	0	0	0	0	0	0	1	0	0	0	1	0	0	0	0	0	0	0	0	0	0	0	0	0	0
GCA_015891985.1	C3	China	clinical	2018	9	0	66	3	0	1	5	9	36	4	2	0	2	3	1	0	1	0	2	0	0	0	0	0	0	0	1	0	0	0	1	0	0	0	0	0	0	0	0	0	0	0	0	0	0
GCA_015892005.1	C3	China	clinical	2017	9	0	65	2	0	1	4	9	36	4	3	0	2	3	1	0	0	0	1	0	0	0	0	0	0	0	1	0	0	0	1	0	0	0	0	0	0	0	0	0	0	0	0	0	0
GCA_015892045.1	C1	China	clinical	2018	8	0	59	1	0	2	4	9	28	4	3	1	1	4	2	0	0	0	1	0	0	0	0	0	0	0	0	0	1	0	0	1	0	0	0	0	0	0	0	0	0	0	0	0	0
GCA_015892065.1	C3	China	clinical	2017	9	0	65	2	0	1	4	10	35	4	3	0	2	3	1	0	0	0	1	0	0	0	0	0	0	0	1	0	0	0	1	0	0	0	0	0	0	0	0	0	0	0	0	0	0
GCA_015892295.1	C6	USA	environmental/other	2019	1	0.257095	21	0	0	0	4	5	9	1	1	0	0	1	0	0	0	0	0	0	0	0	0	0	0	0	0	0	0	0	0	0	0	0	0	0	0	0	0	0	0	0	0	0	0
GCA_015913055.1	C9	China	clinical	2017	2	0	54	2	0	4	4	10	28	0	1	1	1	3	0	0	1	0	0	0	0	0	0	0	0	1	1	0	1	1	1	0	0	0	0	0	0	0	0	0	0	1	0	0	0
GCA_015944615.1	C1	China	clinical	2017	7	0	57	3	0	1	4	6	30	4	3	0	0	4	2	0	0	0	1	0	0	0	0	0	0	0	2	0	1	0	0	0	0	0	0	0	0	0	0	0	0	0	0	0	0
GCA_015944675.1	C3	China	clinical	2018	7	0	57	2	0	1	3	9	29	4	3	0	2	3	1	0	0	0	1	0	0	0	0	0	0	0	1	0	0	0	1	0	0	0	0	0	0	0	0	0	0	0	0	0	0
GCA_015944695.1	C3	China	clinical	2018	9	0	59	3	0	1	4	9	30	4	2	0	2	3	1	0	0	0	2	0	0	0	0	0	0	0	1	0	0	0	1	0	0	0	0	0	0	0	0	0	0	0	0	0	1
GCA_015944715.1	C2	China	clinical	2018	6	0	64	2	0	4	3	12	30	4	2	1	4	1	0	1	0	0	0	0	0	1	0	0	0	1	0	0	1	1	0	0	0	0	0	0	0	0	0	0	1	1	0	0	0
GCA_015944735.1	C3	China	clinical	2018	9	0	59	2	0	1	4	9	31	4	2	0	2	3	1	0	0	0	1	0	0	0	0	0	0	0	1	0	0	0	1	0	0	0	0	0	0	0	0	0	0	0	0	0	1
GCA_015944755.1	C2	China	clinical	2017	6	0	61	4	0	4	4	12	25	4	2	0	3	2	0	1	0	1	0	0	0	1	1	0	0	1	1	0	1	1	0	0	0	0	0	0	0	0	0	0	1	1	0	0	0
GCA_015944775.1	C3	China	clinical	2018	9	0	60	3	0	1	3	9	32	4	2	0	2	3	1	0	0	0	2	0	0	0	0	0	0	0	1	0	0	0	1	0	0	0	0	0	0	0	0	0	0	0	0	0	0
GCA_015944795.1	C3	China	clinical	2018	9	0	60	3	0	1	4	9	30	4	2	1	2	3	1	0	0	0	2	0	0	0	0	0	0	0	1	0	0	0	1	0	0	0	0	0	0	0	0	0	0	0	0	0	1
GCA_015944815.1	C3	China	clinical	2017	10	0	66	3	0	1	3	9	34	5	7	1	0	2	1	0	1	0	0	0	0	1	0	0	0	0	2	0	0	0	0	1	0	0	0	0	0	0	0	0	0	0	0	0	0
GCA_015945195.1	C3	China	clinical	2018	9	0	62	3	0	1	4	9	32	4	2	1	2	3	1	0	1	0	2	0	0	0	0	0	0	0	1	0	0	0	1	0	0	0	0	0	0	0	0	0	0	0	0	0	1
GCA_015945255.1	C1	China	clinical	2017	1	0	51	1	0	1	2	4	30	3	3	1	0	4	2	0	0	0	1	0	0	0	0	0	0	0	0	0	0	0	0	1	0	0	0	0	0	0	0	0	0	0	0	0	0
GCA_015945275.1	C2	China	clinical	2018	6	0	62	3	0	4	4	12	29	3	2	1	4	0	0	0	0	1	0	0	0	1	0	0	0	1	1	0	1	1	0	0	0	0	0	0	0	0	0	0	1	1	0	0	0
GCA_015945295.1	C3	China	clinical	2018	9	0	61	3	0	1	4	9	32	4	2	0	2	3	1	0	1	0	2	0	0	0	0	0	0	0	1	0	0	0	1	0	0	0	0	0	0	0	0	0	0	0	0	0	1
GCA_015945355.1	C2	China	clinical	2017	2	0	52	2	0	5	3	8	23	1	1	1	5	2	0	1	0	1	0	0	0	1	0	0	0	1	0	0	1	1	0	0	0	0	0	0	0	0	0	0	2	1	0	0	0
GCA_015945475.1	C2	China	clinical	2017	6	0	51	4	0	2	3	10	23	2	2	0	3	1	0	1	0	0	0	0	0	1	1	0	0	1	1	0	1	1	0	0	0	0	0	0	0	0	0	0	0	0	0	0	0
GCA_015945535.1	C4	China	clinical	2017	0	31.0385	43	1	0	0	5	8	23	0	0	1	1	4	0	0	1	0	0	0	0	0	0	0	0	0	1	0	0	0	0	0	0	0	0	0	0	0	0	0	0	0	0	0	0
GCA_015945575.1	C9	China	clinical	2017	0	62.7083	48	4	0	4	5	5	24	0	0	1	2	2	0	1	0	1	1	0	0	0	1	0	0	0	2	0	1	0	0	1	0	0	0	0	0	0	0	0	1	1	0	0	0
GCA_015945595.1	C3	China	clinical	2017	11	0	68	4	0	3	3	8	38	4	4	1	0	2	1	0	1	0	0	0	0	1	0	0	0	0	3	0	0	0	0	1	0	0	1	0	0	0	0	0	0	1	0	0	0
GCA_015945635.1	C2	China	clinical	2017	6	0	61	4	0	3	5	10	28	3	2	1	4	0	0	1	0	1	0	0	0	1	1	0	0	1	1	0	1	0	0	0	0	0	0	0	0	0	0	0	1	1	0	0	0
GCA_015945675.1	C2	China	clinical	2017	6	0	69	3	0	3	4	11	33	4	4	1	5	1	0	0	0	0	0	0	0	1	0	0	0	1	1	0	1	0	0	0	0	0	0	0	0	0	0	0	1	1	0	0	0
GCA_015945695.1	C3	China	clinical	2018	9	0	61	2	0	1	3	9	33	4	2	1	2	3	1	0	1	0	1	0	0	0	0	0	0	0	1	0	0	0	1	0	0	0	0	0	0	0	0	0	0	0	0	0	0
GCA_015945715.1	C2	China	clinical	2017	6	0	67	3	0	3	4	12	32	3	2	0	5	1	0	2	0	1	0	0	0	1	0	0	0	1	1	0	1	1	0	0	0	0	0	0	0	0	0	0	0	1	0	0	0
GCA_015945735.1	C2	China	clinical	2017	6	0	61	3	0	4	3	9	29	4	2	1	5	1	0	0	0	1	0	0	0	1	0	0	0	1	1	0	1	1	0	0	0	0	0	0	0	0	0	0	1	1	0	0	0
GCA_015945755.1	C2	China	clinical	2017	6	0	65	3	0	4	4	12	29	4	2	0	5	1	0	1	0	1	0	0	0	1	0	0	0	1	1	0	1	1	0	0	0	0	0	0	0	0	0	0	1	1	0	0	0
GCA_015945775.1	C2	China	clinical	2017	5	0	65	4	0	4	4	10	31	3	2	0	5	1	0	1	0	1	0	0	0	1	1	0	0	1	1	0	1	1	0	0	0	0	0	0	0	0	0	0	1	1	0	0	0
GCA_015945785.1	C1	China	clinical	2017	1	0	51	1	0	1	2	5	29	3	3	1	0	4	2	0	0	0	1	0	0	0	0	0	0	0	0	0	0	0	0	1	0	0	0	0	0	0	0	0	0	0	0	0	0
GCA_015945795.1	C2	China	clinical	2017	6	0	63	4	0	3	4	12	26	4	2	1	5	1	0	1	0	1	0	0	0	1	1	0	0	1	1	0	1	0	0	0	0	0	0	0	0	0	0	0	1	1	0	0	0
GCA_015945805.1	C2	China	clinical	2017	6	0	57	3	0	3	3	10	28	3	2	1	4	0	0	0	0	1	0	0	0	1	0	0	0	1	1	0	1	0	0	0	0	0	0	0	0	0	0	0	1	1	0	0	0
GCA_015945815.1	C8	China	clinical	2017	9	0	82	3	0	5	9	8	42	1	5	1	3	4	1	0	0	0	1	0	1	0	0	0	0	0	1	0	1	1	0	1	1	0	1	0	0	0	0	0	0	0	0	0	0
GCA_015945875.1	C2	China	clinical	2017	6	0	60	2	0	4	4	10	27	4	2	0	5	1	0	1	0	1	0	0	0	1	0	0	0	1	0	0	1	1	0	0	0	0	0	0	0	0	0	0	1	1	0	0	0
GCA_015945895.1	C2	China	clinical	2017	6	0	57	3	0	3	3	9	28	3	3	2	2	0	0	1	0	1	0	0	0	1	0	0	0	1	1	0	1	0	0	0	0	0	0	0	0	0	0	0	1	1	0	0	0
GCA_015945915.1	C7	China	clinical	2017	2	0	41	2	0	1	2	7	23	2	0	1	1	1	1	0	0	0	1	0	0	0	0	0	0	0	1	0	0	1	0	0	0	0	0	0	0	0	0	0	0	0	0	0	0
GCA_015945935.1	C2	China	clinical	2017	6	0	57	3	0	3	3	10	26	4	2	0	4	1	0	1	0	0	0	0	0	1	0	0	0	1	1	0	1	0	0	0	0	0	0	0	0	0	0	0	1	1	0	0	0
GCA_015945955.1	C2	China	clinical	2017	6	0	57	3	0	3	3	10	26	3	2	0	5	1	0	1	0	0	0	0	0	1	1	0	0	1	0	0	1	1	0	0	0	0	0	0	0	0	0	0	1	0	0	0	0
GCA_015945985.1	C3	China	clinical	2017	9	0	58	2	0	1	3	9	31	4	2	0	2	3	1	0	1	0	1	0	0	0	0	0	0	0	1	0	0	0	1	0	0	0	0	0	0	0	0	0	0	0	0	0	0
GCA_015946005.1	C3	China	clinical	2017	10	0	73	3	0	4	3	8	42	3	5	2	0	2	1	0	1	0	0	0	0	1	0	0	0	0	2	0	1	0	1	1	0	0	1	0	0	0	0	0	0	0	0	0	0
GCA_015946025.1	C2	China	clinical	2017	6	48.8	73	4	0	4	3	12	33	4	3	0	6	1	2	1	1	1	0	0	0	1	1	0	0	1	1	0	1	1	1	0	0	0	0	0	0	0	0	0	1	0	0	0	0
GCA_015946045.1	C8	China	clinical	2017	8	0	78	3	0	4	9	5	42	1	5	2	3	3	1	0	0	0	1	0	1	0	0	0	0	0	1	0	1	1	0	1	1	0	0	0	0	0	0	0	0	0	0	0	0
GCA_015946065.1	C9	China	clinical	2017	2	0	53	1	0	3	4	9	30	1	1	1	2	1	0	0	1	1	0	0	0	0	0	0	0	0	1	0	1	1	0	0	0	0	0	0	0	0	0	0	0	1	0	0	0
GCA_015946085.1	C2	China	clinical	2017	6	0	69	3	0	4	6	10	33	4	3	1	3	2	0	0	0	1	0	0	0	1	0	0	0	1	1	0	1	1	0	0	0	0	0	0	0	0	0	0	1	1	0	0	0
GCA_015946105.1	C2	China	clinical	2017	6	0	64	2	0	4	4	11	31	3	2	0	5	1	0	1	0	1	0	0	0	1	0	0	0	1	0	0	1	1	0	0	0	0	0	0	0	0	0	0	1	1	0	0	0
GCA_015946145.1	C2	China	clinical	2017	6	0	63	3	0	4	4	11	27	4	2	1	5	1	0	1	0	1	0	0	0	1	1	0	0	1	0	0	1	1	0	0	0	0	0	0	0	0	0	0	1	1	0	0	0
GCA_015946165.1	C8	China	clinical	2017	8	0	73	2	0	4	8	7	37	2	4	1	2	5	1	0	0	0	0	0	1	0	0	0	0	0	1	0	1	1	0	1	1	0	0	0	0	0	0	0	0	0	0	0	0
GCA_015946265.1	C9	China	clinical	2017	1	0	45	1	0	3	2	9	27	1	0	0	1	1	0	0	1	0	0	0	0	0	0	0	0	0	1	0	1	1	0	0	0	0	0	0	0	0	0	0	0	1	0	0	0
GCA_015946325.1	C9	China	clinical	2017	1	0	41	2	0	3	2	9	22	0	1	1	0	1	0	0	1	1	0	0	0	0	0	0	0	1	1	0	1	0	1	0	0	0	0	0	0	0	0	0	0	1	0	0	0
GCA_015946445.1	C2	China	clinical	2017	6	0	69	3	0	4	6	10	32	5	3	1	3	2	0	0	0	1	0	0	0	1	0	0	0	1	1	0	1	1	0	0	0	0	0	0	0	0	0	0	1	1	0	0	0
GCA_015946465.1	C1	China	clinical	2017	1	0	55	3	0	1	2	4	31	4	4	0	0	4	2	0	0	0	1	0	0	0	0	0	0	0	2	0	0	0	0	1	0	0	0	0	0	0	0	0	0	0	0	0	0
GCA_015946485.1	C2	China	clinical	2017	6	0	59	2	0	4	4	10	28	3	2	0	4	1	0	1	0	1	0	0	0	1	0	0	0	1	0	0	1	1	0	0	0	0	0	0	0	0	0	0	1	1	0	0	0
GCA_015946505.1	C3	China	clinical	2018	9	0	60	2	0	1	4	9	32	4	2	0	2	3	1	0	0	0	1	0	0	0	0	0	0	0	1	0	0	0	1	0	0	0	0	0	0	0	0	0	0	0	0	0	1
GCA_015946525.1	C9	China	clinical	2017	1	0	47	2	0	3	3	10	23	0	1	2	1	2	0	0	1	1	0	0	0	0	0	0	0	1	1	0	1	0	1	0	0	0	0	0	0	0	0	0	0	1	0	0	0
GCA_015946545.1	C2	China	clinical	2018	6	0	62	2	0	3	4	12	28	3	2	0	5	2	0	1	0	1	0	0	0	1	0	0	0	1	0	0	1	0	0	0	0	0	0	0	0	0	0	0	1	1	0	0	0
GCA_015946565.1	C3	China	clinical	2018	9	0	57	2	0	1	3	9	30	4	2	0	2	3	1	0	0	0	1	0	0	0	0	0	0	0	1	0	0	0	1	0	0	0	0	0	0	0	0	0	0	0	0	0	0
GCA_015946585.1	C2	China	clinical	2017	6	0	65	2	0	4	4	12	31	3	2	0	5	1	0	1	0	1	0	0	0	1	0	0	0	1	0	0	1	1	0	0	0	0	0	0	0	0	0	0	1	1	0	0	0
GCA_015946595.1	C9	China	clinical	2017	2	0	52	2	0	4	4	10	26	0	1	1	1	3	0	0	1	0	0	0	0	0	0	0	0	1	1	0	1	1	1	0	0	0	0	0	0	0	0	0	0	1	0	0	0
GCA_015946625.1	C2	China	clinical	2018	6	0	64	3	0	4	4	11	32	4	2	0	3	1	0	0	0	1	0	0	0	1	1	0	0	1	0	0	1	1	0	0	0	0	0	0	0	0	0	0	1	1	0	0	0
GCA_015946645.1	C2	China	clinical	2017	6	0	63	2	0	4	2	10	32	3	2	1	5	1	0	1	0	0	0	0	0	1	0	0	0	1	0	0	1	1	0	0	0	0	0	0	0	0	0	0	1	1	0	0	0
GCA_015946665.1	C3	China	clinical	2018	9	0	58	2	0	1	4	9	30	4	2	0	2	3	1	0	0	0	1	0	0	0	0	0	0	0	1	0	0	0	1	0	0	0	0	0	0	0	0	0	0	0	0	0	1
GCA_015946685.1	C4	China	clinical	2018	1	0	40	1	0	1	2	7	21	1	1	1	1	4	0	0	0	0	0	0	0	0	0	0	0	0	1	0	1	0	0	0	0	0	0	0	0	0	0	0	0	0	0	0	0
GCA_015946705.1	C3	China	clinical	2018	9	0	60	3	0	1	4	9	31	4	2	0	2	3	1	0	1	0	2	0	0	0	0	0	0	0	1	0	0	0	1	0	0	0	0	0	0	0	0	0	0	0	0	0	1
GCA_015946725.1	C3	China	clinical	2018	9	0	61	2	0	1	4	9	32	4	2	1	2	3	1	0	0	0	1	0	0	0	0	0	0	0	1	0	0	0	1	0	0	0	0	0	0	0	0	0	0	0	0	0	1
GCA_015946745.1	C2	China	clinical	2017	6	0	60	3	0	4	4	11	25	4	2	0	4	2	0	1	0	1	0	0	0	1	1	0	0	1	0	0	1	1	0	0	0	0	0	0	0	0	0	0	1	1	0	0	0
GCA_015946765.1	C9	China	clinical	2018	2	10.5872	48	2	0	2	2	8	28	1	0	2	1	2	0	0	0	0	0	0	0	0	0	0	0	1	1	0	1	1	0	0	0	0	0	0	0	0	0	0	0	0	0	0	0
GCA_015946775.1	C2	China	clinical	2017	6	65.7857	54	2	0	3	3	10	24	3	4	1	2	1	0	1	1	1	0	0	0	1	0	0	0	1	0	0	1	1	0	0	0	0	0	0	0	0	0	0	1	0	0	0	0
GCA_015946805.1	C2	China	clinical	2018	6	0	63	3	0	4	4	12	29	3	2	0	4	1	0	1	0	1	0	0	0	1	1	0	0	1	0	0	1	1	0	0	0	0	0	0	0	0	0	0	1	1	0	0	0
GCA_015946825.1	C2	China	clinical	2018	6	0	57	3	0	4	2	9	28	3	2	0	3	2	0	1	0	0	0	0	0	1	1	0	0	1	0	0	1	1	0	0	0	0	0	0	0	0	0	0	1	1	0	0	0
GCA_015946845.1	C7	China	clinical	2017	2	0	41	2	0	1	2	7	23	2	0	1	1	1	1	0	0	0	1	0	0	0	0	0	0	0	1	0	0	1	0	0	0	0	0	0	0	0	0	0	0	0	0	0	0
GCA_015946865.1	C9	China	clinical	2018	2	0	45	4	0	3	3	7	25	0	1	1	0	1	0	0	0	1	0	0	0	0	1	0	0	1	2	0	1	1	0	0	0	0	0	0	0	0	0	0	0	1	0	0	0
GCA_015946885.1	C2	China	clinical	2018	6	0	58	2	0	3	3	11	27	3	2	0	4	1	0	2	0	0	0	0	0	1	0	0	0	1	0	0	1	1	0	0	0	0	0	0	0	0	0	0	1	0	0	0	0
GCA_015946905.1	C2	China	clinical	2017	6	0	67	3	0	4	4	12	31	3	2	0	5	2	0	1	0	1	0	0	0	1	1	0	0	1	0	0	1	1	0	0	0	0	0	0	0	0	0	0	1	1	0	0	0
GCA_015946925.1	C2	China	clinical	2018	6	0	60	2	0	3	4	11	28	3	2	1	5	0	0	1	0	1	0	0	0	1	0	0	0	1	0	0	1	0	0	0	0	0	0	0	0	0	0	0	1	1	0	0	0
GCA_015946945.1	C3	China	clinical	2017	8	3.22691	62	3	0	2	2	7	38	3	3	0	1	2	1	0	0	0	0	0	0	0	0	0	0	0	3	0	0	0	0	1	0	0	1	0	0	0	0	0	0	0	0	0	0
GCA_015946965.1	C2	China	clinical	2018	6	0	62	3	0	3	4	12	28	4	2	1	4	0	0	1	0	1	0	0	0	1	1	0	0	1	0	0	1	0	0	0	0	0	0	0	0	0	0	0	1	1	0	0	0
GCA_015946985.1	C2	China	clinical	2018	7	0	62	2	0	4	4	10	32	3	2	0	4	1	0	0	0	1	0	0	0	1	0	0	0	1	0	0	1	1	0	0	0	0	0	0	0	0	0	0	1	1	0	0	0
GCA_015947005.1	C2	China	clinical	2018	7	0	65	3	0	4	4	12	27	3	4	1	4	1	0	2	0	1	0	0	0	1	1	0	0	1	0	0	1	1	0	0	0	0	0	0	0	0	0	0	1	1	0	0	0
GCA_015947025.1	C1	China	clinical	2018	3	0	58	2	0	3	6	7	28	2	5	1	0	2	2	0	0	0	1	0	0	0	0	0	0	0	1	0	1	0	0	1	1	0	0	0	0	0	0	0	0	0	0	0	0
GCA_015947045.1	C2	China	clinical	2018	6	0	60	2	0	4	4	10	29	3	2	1	5	0	0	0	0	1	0	0	0	1	0	0	0	1	0	0	1	1	0	0	0	0	0	0	0	0	0	0	1	1	0	0	0
GCA_015947065.1	C2	China	clinical	2018	6	0	61	3	0	3	4	10	30	4	2	0	4	1	0	0	0	1	0	0	0	1	1	0	0	1	0	0	1	1	0	0	0	0	0	0	0	0	0	0	0	1	0	0	0
GCA_015947085.1	C3	China	clinical	2018	9	0	60	2	0	1	4	9	31	4	2	1	2	3	1	0	1	0	1	0	0	0	0	0	0	0	1	0	0	0	1	0	0	0	0	0	0	0	0	0	0	0	0	0	1
GCA_015947105.1	C3	China	clinical	2018	9	0	59	2	0	1	4	9	31	4	2	0	2	3	1	0	0	0	1	0	0	0	0	0	0	0	1	0	0	0	1	0	0	0	0	0	0	0	0	0	0	0	0	0	1
GCA_015947125.1	C2	China	clinical	2018	6	0	63	2	0	3	3	12	31	3	2	1	5	0	0	1	0	0	0	0	0	1	0	0	0	1	0	0	1	0	0	0	0	0	0	0	0	0	0	0	1	1	0	0	0
GCA_015947945.1	C9	China	clinical	2018	2	37.3889	46	3	0	3	4	7	25	0	1	2	0	0	0	1	0	0	0	0	0	0	1	0	0	1	1	0	1	1	0	0	0	0	0	0	0	0	0	0	0	1	0	0	0
GCA_016084495.1	C1	USA	clinical	2017	3	3.53695	61	3	0	2	8	6	35	3	2	1	0	1	0	0	0	0	1	0	0	0	0	0	0	0	2	0	1	0	0	1	0	0	0	0	0	0	0	0	0	0	0	0	0
GCA_016084535.1	C1	China	clinical	2016	2	20.1026	69	2	0	2	5	10	41	1	6	0	0	0	2	0	0	0	1	0	0	0	0	0	0	1	0	0	0	0	0	1	0	0	0	1	0	0	0	0	0	0	0	1	0
GCA_016084555.1	C1	China	clinical	2016	3	0.355818	73	2	0	2	10	7	37	4	4	2	2	2	1	0	0	0	1	0	0	0	0	0	0	0	1	0	0	0	1	1	0	0	0	0	0	0	0	0	0	0	0	0	0
GCA_016085355.1	C1	China	clinical	2016	3	0	92	3	0	2	12	10	48	4	6	0	2	3	2	0	0	0	1	0	0	0	0	0	0	0	2	0	0	0	1	1	0	0	0	0	0	0	0	0	0	0	0	0	0
GCA_016088575.1	C1	China	clinical	2016	9	9.69231	60	4	0	2	4	8	33	0	6	1	0	2	0	0	0	0	2	0	0	0	0	0	0	1	1	0	0	0	0	0	0	1	0	1	0	0	0	0	0	0	0	0	0
GCA_016109815.1	C2	China	clinical	2016	6	0	63	2	0	4	4	12	30	3	2	0	4	1	0	1	0	1	0	0	0	1	0	0	0	1	0	0	1	1	0	0	0	0	0	0	0	0	0	0	1	1	0	0	0
GCA_016403285.1	C10	Germany	clinical	1990	0	0	171	6	0	9	47	14	61	3	13	5	5	1	4	3	0	1	1	0	0	1	0	1	1	1	1	0	0	1	0	0	0	1	1	0	1	1	1	1	1	1	0	0	0
GCA_016728105.1	C1	Germany	clinical	1992	2	1.37045	119	4	0	7	20	15	53	3	9	3	2	2	1	0	0	1	1	1	0	0	0	0	0	1	1	0	0	1	1	1	0	1	0	0	0	0	0	0	2	1	0	0	0
GCA_016728205.1	C4	Germany	clinical	1992	0	1.09906	51	2	0	2	3	5	26	2	1	2	4	3	1	0	0	0	0	1	0	0	0	0	0	0	1	0	1	1	0	0	0	0	0	0	0	0	0	0	0	0	0	0	0
GCA_016889445.1	C3	Germany	clinical	2011	8	5.03571	180	1	0	12	29	15	86	4	17	3	4	6	1	2	1	0	0	0	0	0	0	0	0	0	1	0	1	2	0	1	0	0	1	0	0	0	0	0	5	1	1	0	0
GCA_018144015.1	C7	Denmark	clinical	2018	1	17.6316	38	1	0	1	2	6	20	3	0	1	2	1	1	0	0	0	0	0	0	0	0	0	0	0	1	0	0	1	0	0	0	0	0	0	0	0	0	0	0	0	0	0	0
GCA_018164715.1	C4	Denmark	clinical	2018	0	0.831042	41	1	0	2	5	4	17	0	5	2	1	4	0	0	0	0	0	0	0	0	0	0	0	0	1	0	1	0	0	0	0	0	0	0	0	0	0	0	1	0	0	0	0
GCA_018178195.1	C4	Denmark	clinical	2018	0	1.5819	44	2	0	1	8	6	20	0	3	0	1	2	1	0	0	0	1	0	0	0	0	0	0	0	1	0	0	1	0	0	0	0	0	0	0	0	0	0	0	0	0	0	0
[truncated: 294 more columns]

## Sheet: matrix_euclidean
euclidean_matrix	cory1	cory2	cory3	cory4	cory5	cory6	cory7	cory8	cory9	cory10	cory11	cory12	cory13	cory14	cory15	cory16	cory17	cory18	cory19	cory20	cory21	cory22	cory23	cory24	cory25	cory26	cory27	cory28	cory29	cory30	cory31	cory32	cory33	cory34	cory35	cory36	cory37	cory38	cory39	cory40	cory41	cory42	cory43	cory44	cory45	cory46	cory47	cory48	cory49
cory1	0	40.7	37.4	31	31.2	36.6	39.8	44.8	54.8	41.5	30	36.3	59.8	50.9	41.9	36.4	32.8	35.6	38.7	34.3	34.4	31.5	33.5	32.1	32	31.5	27.5	42.2	31.3	33	31.9	31.6	31.7	31.7	31.6	31.4	30.9	31.2	31.5	30.9	31.6	31	31	32.9	32.5	31.7	31	31.4	33.3
cory2	40.7	0	21	33.2	34	39.5	42.6	31.5	57.2	42.8	34.5	40.9	57.6	49.7	45.6	40.8	37.1	40.2	41	38.7	35	32.2	37.2	36.7	35.7	35.4	38	43.7	35.8	36	35.7	36.6	35.5	35.7	35.6	35.5	35.3	35.8	36.9	35.5	35.7	35.3	35.6	35.9	36.3	35.5	36	35.4	36.8
cory3	37.4	21	0	29.4	30.6	36.4	39.9	33.3	55.9	41.6	30	37.4	58.5	49.7	43.9	38.1	33.9	37.3	39.6	36.1	32.1	29.1	34.9	33.5	32.6	32.2	34.9	41.5	32.2	32.8	32.4	33.6	32.3	32.2	31.9	31.9	31.8	32.2	33.8	31.8	32.6	31.8	32.2	32.7	33.1	32.2	32.6	31.9	33.2
cory4	31	33.2	29.4	0	17.8	28.1	30.9	38	50.1	36.5	18.1	29.7	59.2	49.8	39.7	30.1	23.9	30.8	31.2	27.6	21.5	18.4	25.3	22.6	20.8	20.4	27.5	40.2	22.2	22.2	20.8	22.7	20.1	20.4	20.8	20.6	19	21.9	23	20.3	20.6	20.3	19.5	22.1	21.5	20.5	20.3	19.1	23.3
cory5	31.2	34	30.6	17.8	0	26.8	30.8	38.8	50.8	35.1	16.9	28.1	58.2	49.9	39.2	28.6	25	29.5	33	28.3	22.9	21.5	24.4	22.9	21.9	20.8	27.9	39.4	22.6	22.6	21.3	22.3	20.9	21	20.1	20	19	22.6	21.6	20.3	21.4	20	20.2	22.4	22.4	20.9	20.3	19.2	23.5
cory6	36.6	39.5	36.4	28.1	26.8	0	20.8	42.4	52.8	36.3	27.1	32.8	60.9	49.9	39.8	32	31.4	30.4	36.5	32.9	30	29.6	31.6	29.7	29.6	28.7	36	41.3	30.3	30.9	29.1	29.5	29	29.2	29.4	29.1	28.2	30.2	29.4	28.8	29.2	28.6	28.9	30.8	30.1	29.3	29	28.2	30.5
cory7	39.8	42.6	39.9	30.9	30.8	20.8	0	45	54.9	41.3	30.9	37	59.1	53.4	43.8	36.6	34.5	34.7	39.2	35.6	33.2	32.9	34.7	33	32.7	31.9	38.8	42.7	33.8	34.1	32.4	32.5	32.2	32.5	32.5	32.3	31.4	33.7	32.4	32.2	32.5	31.9	32.1	34.1	33.2	32.5	32.2	31.5	34.3
cory8	44.8	31.5	33.3	38	38.8	42.4	45	0	60.1	47.8	39.9	41.7	59.2	52.5	48.8	40.5	38.1	44.7	42.1	43.8	38.6	39.3	41.1	41	41.5	40.5	41.9	47.9	41.1	41.5	40.4	40.4	40.2	40.2	40	40	39.7	40.7	40.5	40.7	40.4	39.8	40.1	41.4	41.1	40	40.1	39.6	41.3
cory9	54.8	57.2	55.9	50.1	50.8	52.8	54.9	60.1	0	57.8	50.3	55.1	71.6	65.7	58.8	54.8	52.2	54.3	55.6	53.1	52.1	50.6	52.1	51.6	50.3	50.4	52.8	59.8	50.7	51.3	50.8	51.4	50.8	51	50.6	50.7	50.6	50.7	51.2	50.5	50.4	50.6	50.7	51.2	51.2	50.8	50.9	50.7	50.9
cory10	41.5	42.8	41.6	36.5	35.1	36.3	41.3	47.8	57.8	0	34.3	37.6	54.8	48	27.7	39.2	34.8	28.1	40.6	28.5	38.4	35	37.9	36.6	33.5	34.7	41.6	36	35.5	36.3	34.8	34.9	34.9	34.6	35.1	34.6	35.2	35.5	34.7	36.9	35.2	34.7	35.2	36.4	35.7	34.9	35.8	35.2	36.8
cory11	30	34.5	30	18.1	16.9	27.1	30.9	39.9	50.3	34.3	0	27.3	59.9	50.6	37.7	29	22.9	28.1	30.8	26.8	23.8	20.1	24.9	22.5	20.5	19.9	28.2	38.4	21	21.4	20.5	21.2	19.8	19.9	19.3	19.1	18.2	21	20.9	19.5	20.4	19.1	18.8	21.3	21.1	19.7	19.7	18.5	22.3
cory12	36.3	40.9	37.4	29.7	28.1	32.8	37	41.7	55.1	37.6	27.3	0	59.2	52.3	40.6	30.7	26.5	32.3	31.6	32.4	30.9	30.8	32.7	31.5	30	29	35.9	41.2	30	30.6	29.1	29.6	28.7	28.9	28.6	28.6	28.2	29.7	29.6	29.4	29	28.3	28.5	30.5	29.7	28.6	28.8	28.4	31
cory13	59.8	57.6	58.5	59.2	58.2	60.9	59.1	59.2	71.6	54.8	59.9	59.2	0	52.8	58.7	58.2	58.4	58	61.4	57.4	57.9	58.3	57.3	58.2	57.3	57.9	60.7	58.3	57.2	58.7	58.2	58.3	58.3	58.3	57.6	57.9	58.7	56.6	58	58.7	57.8	57.7	58.6	58.8	58.7	58	58.5	58.4	58.7
cory14	50.9	49.7	49.7	49.8	49.9	49.9	53.4	52.5	65.7	48	50.6	52.3	52.8	0	50.8	51.5	49.7	49.7	53.2	49.5	47.1	48.9	47.9	48.9	47.3	48.5	50.3	48.9	47.4	48.9	48.6	49.5	48.8	48.7	48.8	48.9	49.4	47.4	49.7	49.2	48.4	48.9	49	49.1	49.3	48.8	49.3	49.4	48.7
cory15	41.9	45.6	43.9	39.7	39.2	39.8	43.8	48.8	58.8	27.7	37.7	40.6	58.7	50.8	0	41.1	37.9	27	44.1	34	42	37.9	40.6	39.3	36.4	38.1	43.2	35.1	37.4	40.3	37.6	37.7	38.3	37.5	38.1	37.8	38.7	37.3	37.3	40.2	38.4	38.1	38.4	40.3	38.8	38.2	38.5	38.4	39
cory16	36.4	40.8	38.1	30.1	28.6	32	36.6	40.5	54.8	39.2	29	30.7	58.2	51.5	41.1	0	26.6	32.3	33	30.5	31.4	29.6	32.6	31.2	29.8	29	35.3	40.4	30	30.1	29.3	29.9	29.2	29.5	29.2	28.7	28.6	30.1	29.6	28.2	29.1	28.5	29	30	30.5	29.2	28.7	28.3	30.7
cory17	32.8	37.1	33.9	23.9	25	31.4	34.5	38.1	52.2	34.8	22.9	26.5	58.4	49.7	37.9	26.6	0	27.8	26.9	24.7	27.1	24.7	27	25.6	23.9	23	31.6	37.4	24.9	24.7	22.2	23.9	22	22.2	22.8	22.2	21.9	25.1	24.1	23	22	22.7	21.8	24.7	23.7	22.1	22.8	21.7	26.4
cory18	35.6	40.2	37.3	30.8	29.5	30.4	34.7	44.7	54.3	28.1	28.1	32.3	58	49.7	27	32.3	27.8	0	35.4	25.9	32.8	29.7	32.1	30.1	27	28.2	36	32.6	27.7	30.2	28.2	27.8	28.5	28	28.6	28.1	28.6	28.1	27.2	30.2	28.6	28.2	28.2	30.2	29.2	28.4	28.5	28.6	29.9
cory19	38.7	41	39.6	31.2	33	36.5	39.2	42.1	55.6	40.6	30.8	31.6	61.4	53.2	44.1	33	26.9	35.4	0	33.3	33.3	31.7	34	32.8	31.6	31.3	36.7	43.5	32.1	31.9	31.7	30.6	31.2	31.1	31.1	30.6	31	32	31.3	31.7	31.2	30.5	30.7	31.9	32.6	31	31.1	30.7	32.7
cory20	34.3	38.7	36.1	27.6	28.3	32.9	35.6	43.8	53.1	28.5	26.8	32.4	57.4	49.5	34	30.5	24.7	25.9	33.3	0	30.1	26.7	30.3	28.6	24.5	25.8	34.4	35.5	26.5	28.2	25.7	25.9	25.6	25.6	25.3	25.5	26.1	27	26.5	26.4	25.5	25.6	25.8	28.1	26.6	25.5	26.4	25.9	28.9
cory21	34.4	35	32.1	21.5	22.9	30	33.2	38.6	52.1	38.4	23.8	30.9	57.9	47.1	42	31.4	27.1	32.8	33.3	30.1	0	22.3	23.6	24.1	25.8	25.1	29	42.1	24.8	27	25.2	26.2	25	25.2	25	25	24.5	24.6	26.5	24.3	25.1	24.7	24.7	26.9	26.2	25	25.3	24.1	26.9
cory22	31.5	32.2	29.1	18.4	21.5	29.6	32.9	39.3	50.6	35	20.1	30.8	58.3	48.9	37.9	29.6	24.7	29.7	31.7	26.7	22.3	0	24.8	22.1	21.3	20.6	29.8	38.1	20.4	22.8	20.7	21.1	20.9	20.9	20.7	20.6	20.3	20.6	21.6	20.8	21.3	20.3	20.3	22.6	22.2	20.6	20.8	20.3	22.4
cory23	33.5	37.2	34.9	25.3	24.4	31.6	34.7	41.1	52.1	37.9	24.9	32.7	57.3	47.9	40.6	32.6	27	32.1	34	30.3	23.6	24.8	0	12.8	25	24.3	30.5	38.3	20.4	25.6	24.6	24.5	24.7	24.7	23.7	23.8	24	20.5	24.6	24.1	24.4	23.9	24	25.4	25.7	24.6	24.8	23.9	22.8
cory24	32.1	36.7	33.5	22.6	22.9	29.7	33	41	51.6	36.6	22.5	31.5	58.2	48.9	39.3	31.2	25.6	30.1	32.8	28.6	24.1	22.1	12.8	0	22.8	22.1	29.7	37.5	17.3	23.2	22.9	22.7	23	22.9	21.9	21.8	21.8	17.1	22.1	23	22.7	21.9	22.1	23.1	23.7	22.9	22.7	21.7	19.8
cory25	32	35.7	32.6	20.8	21.9	29.6	32.7	41.5	50.3	33.5	20.5	30	57.3	47.3	36.4	29.8	23.9	27	31.6	24.5	25.8	21.3	25	22.8	0	10.9	29.9	37	21.8	23.1	12.8	22	12.5	12.8	13.5	14.2	14.1	21.6	22	18	11.9	14.4	13.4	23.1	14.4	12.5	15	14.5	23.2
cory26	31.5	35.4	32.2	20.4	20.8	28.7	31.9	40.5	50.4	34.7	19.9	29	57.9	48.5	38.1	29	23	28.2	31.3	25.8	25.1	20.6	24.3	22.1	10.9	0	29	38.6	21.2	21.7	9.3	20.6	8.2	9.7	11.8	10.8	9.4	20.9	20.7	16.3	10.3	10.4	10.3	21.6	11.1	8	12.5	10.9	22
cory27	27.5	38	34.9	27.5	27.9	36	38.8	41.9	52.8	41.6	28.2	35.9	60.7	50.3	43.2	35.3	31.6	36	36.7	34.4	29	29.8	30.5	29.7	29.9	29	0	42.2	28.8	30.4	29.6	29.7	29.4	29.4	28.9	28.8	28.4	27.9	29.4	29.1	29.4	28.1	28.7	30.2	30.3	29.3	29.4	28.8	30.6
cory28	42.2	43.7	41.5	40.2	39.4	41.3	42.7	47.9	59.8	36	38.4	41.2	58.3	48.9	35.1	40.4	37.4	32.6	43.5	35.5	42.1	38.1	38.3	37.5	37	38.6	42.2	0	37	39.4	38.7	37.7	38.9	38.9	37.7	38.1	38.8	37.6	37.5	39.3	38.3	38.5	38.9	39.3	39.6	38.8	39.2	38.9	39.6
cory29	31.3	35.8	32.2	22.2	22.6	30.3	33.8	41.1	50.7	35.5	21	30	57.2	47.4	37.4	30	24.9	27.7	32.1	26.5	24.8	20.4	20.4	17.3	21.8	21.2	28.8	37	0	21	21.9	19.1	21.8	21.5	20.6	20.5	20.9	8.4	18.5	21.4	22	20.3	21	20.8	22.4	21.7	21.1	20.9	15.8
cory30	33	36	32.8	22.2	22.6	30.9	34.1	41.5	51.3	36.3	21.4	30.6	58.7	48.9	40.3	30.1	24.7	30.2	31.9	28.2	27	22.8	25.6	23.2	23.1	21.7	30.4	39.4	21	0	22.6	22	22	22.4	22.1	21.3	21.3	20.9	22.3	23.1	23	20.9	21.3	2.9	23.2	21.9	22.4	21.8	21.5
cory31	31.9	35.7	32.4	20.8	21.3	29.1	32.4	40.4	50.8	34.8	20.5	29.1	58.2	48.6	37.6	29.3	22.2	28.2	31.7	25.7	25.2	20.7	24.6	22.9	12.8	9.3	29.6	38.7	21.9	22.6	0	21.1	6.1	4.4	11.5	11.4	9.5	21.7	21.2	17.1	8.2	10.9	8.4	22.5	11.2	6.3	11.9	10.9	22.9
cory32	31.6	36.6	33.6	22.7	22.3	29.5	32.5	40.4	51.4	34.9	21.2	29.6	58.3	49.5	37.7	29.9	23.9	27.8	30.6	25.9	26.2	21.1	24.5	22.7	22	20.6	29.7	37.7	19.1	22	21.1	0	20.6	20.7	20.8	20.4	20.2	19.7	11.8	21.8	21	19.7	20.2	21.8	21.8	20.5	21.5	21	22.5
cory33	31.7	35.5	32.3	20.1	20.9	29	32.2	40.2	50.8	34.9	19.8	28.7	58.3	48.8	38.3	29.2	22	28.5	31.2	25.6	25	20.9	24.7	23	12.5	8.2	29.4	38.9	21.8	22	6.1	20.6	0	5.8	11.4	11.4	9	21.9	21.2	17	7.1	11	8.2	21.9	9.6	4	11.7	10.7	23.1
cory34	31.7	35.7	32.2	20.4	21	29.2	32.5	40.2	51	34.6	19.9	28.9	58.3	48.7	37.5	29.5	22.2	28	31.1	25.6	25.2	20.9	24.7	22.9	12.8	9.7	29.4	38.9	21.5	22.4	4.4	20.7	5.8	0	11.1	11	9	21.6	21.1	17.2	8.9	10.1	7.8	22.3	11.1	6.1	11.5	10.4	22.8
cory35	31.6	35.6	31.9	20.8	20.1	29.4	32.5	40	50.6	35.1	19.3	28.6	57.6	48.8	38.1	29.2	22.8	28.6	31.1	25.3	25	20.7	23.7	21.9	13.5	11.8	28.9	37.7	20.6	22.1	11.5	20.8	11.4	11.1	0	6.8	10.4	20.5	20	16.3	10.8	9.2	10.8	21.9	13.9	10.7	12	9.8	21.8
cory36	31.4	35.5	31.9	20.6	20	29.1	32.3	40	50.7	34.6	19.1	28.6	57.9	48.9	37.8	28.7	22.2	28.1	30.6	25.5	25	20.6	23.8	21.8	14.2	10.8	28.8	38.1	20.5	21.3	11.4	20.4	11.4	11	6.8	0	9.1	20.4	19.6	16.2	12.8	7	9.5	21.1	13.6	10.7	11.3	8.9	21.6
cory37	30.9	35.3	31.8	19	19	28.2	31.4	39.7	50.6	35.2	18.2	28.2	58.7	49.4	38.7	28.6	21.9	28.6	31	26.1	24.5	20.3	24	21.8	14.1	9.4	28.4	38.8	20.9	21.3	9.5	20.2	9	9	10.4	9.1	0	21	19.5	16.1	10.8	8.4	6.9	21.1	12.1	9.4	9.7	7.7	21.8
cory38	31.2	35.8	32.2	21.9	22.6	30.2	33.7	40.7	50.7	35.5	21	29.7	56.6	47.4	37.3	30.1	25.1	28.1	32	27	24.6	20.6	20.5	17.1	21.6	20.9	27.9	37.6	8.4	20.9	21.7	19.7	21.9	21.6	20.5	20.4	21	0	19.2	21.5	22	20.2	20.9	20.7	22.5	21.6	21.5	20.9	15.6
cory39	31.5	36.9	33.8	23	21.6	29.4	32.4	40.5	51.2	34.7	20.9	29.6	58	49.7	37.3	29.6	24.1	27.2	31.3	26.5	26.5	21.6	24.6	22.1	22	20.7	29.4	37.5	18.5	22.3	21.2	11.8	21.2	21.1	20	19.6	19.5	19.2	0	22	21.4	19.4	20.2	22.1	22	20.9	19.5	19.6	21.5
cory40	30.9	35.5	31.8	20.3	20.3	28.8	32.2	40.7	50.5	36.9	19.5	29.4	58.7	49.2	40.2	28.2	23	30.2	31.7	26.4	24.3	20.8	24.1	23	18	16.3	29.1	39.3	21.4	23.1	17.1	21.8	17	17.2	16.3	16.2	16.1	21.5	22	0	16.8	16.3	16.5	22.9	18.4	16.6	16.9	15.4	23.2
cory41	31.6	35.7	32.6	20.6	21.4	29.2	32.5	40.4	50.4	35.2	20.4	29	57.8	48.4	38.4	29.1	22	28.6	31.2	25.5	25.1	21.3	24.4	22.7	11.9	10.3	29.4	38.3	22	23	8.2	21	7.1	8.9	10.8	12.8	10.8	22	21.4	16.8	0	12.8	10.1	22.9	12	8.2	12.8	11.9	23.2
cory42	31	35.3	31.8	20.3	20	28.6	31.9	39.8	50.6	34.7	19.1	28.3	57.7	48.9	38.1	28.5	22.7	28.2	30.5	25.6	24.7	20.3	23.9	21.9	14.4	10.4	28.1	38.5	20.3	20.9	10.9	19.7	11	10.1	9.2	7	8.4	20.2	19.4	16.3	12.8	0	9.5	20.7	13.3	10.2	11.4	9.5	21.6
cory43	31	35.6	32.2	19.5	20.2	28.9	32.1	40.1	50.7	35.2	18.8	28.5	58.6	49	38.4	29	21.8	28.2	30.7	25.8	24.7	20.3	24	22.1	13.4	10.3	28.7	38.9	21	21.3	8.4	20.2	8.2	7.8	10.8	9.5	6.9	20.9	20.2	16.5	10.1	9.5	0	21.1	12.1	8.1	9.9	8.5	22.1
cory44	32.9	35.9	32.7	22.1	22.4	30.8	34.1	41.4	51.2	36.4	21.3	30.5	58.8	49.1	40.3	30	24.7	30.2	31.9	28.1	26.9	22.6	25.4	23.1	23.1	21.6	30.2	39.3	20.8	2.9	22.5	21.8	21.9	22.3	21.9	21.1	21.1	20.7	22.1	22.9	22.9	20.7	21.1	0	23.1	21.7	22.2	21.6	21.5
cory45	32.5	36.3	33.1	21.5	22.4	30.1	33.2	41.1	51.2	35.7	21.1	29.7	58.7	49.3	38.8	30.5	23.7	29.2	32.6	26.6	26.2	22.2	25.7	23.7	14.4	11.1	30.3	39.6	22.4	23.2	11.2	21.8	9.6	11.1	13.9	13.6	12.1	22.5	22	18.4	12	13.3	12.1	23.1	0	10.2	14.8	13	23.7
cory46	31.7	35.5	32.2	20.5	20.9	29.3	32.5	40	50.8	34.9	19.7	28.6	58	48.8	38.2	29.2	22.1	28.4	31	25.5	25	20.6	24.6	22.9	12.5	8	29.3	38.8	21.7	21.9	6.3	20.5	4	6.1	10.7	10.7	9.4	21.6	20.9	16.6	8.2	10.2	8.1	21.7	10.2	0	11.6	10.6	22.8
cory47	31	36	32.6	20.3	20.3	29	32.2	40.1	50.9	35.8	19.7	28.8	58.5	49.3	38.5	28.7	22.8	28.5	31.1	26.4	25.3	20.8	24.8	22.7	15	12.5	29.4	39.2	21.1	22.4	11.9	21.5	11.7	11.5	12	11.3	9.7	21.5	19.5	16.9	12.8	11.4	9.9	22.2	14.8	11.6	0	8.9	22.6
cory48	31.4	35.4	31.9	19.1	19.2	28.2	31.5	39.6	50.7	35.2	18.5	28.4	58.4	49.4	38.4	28.3	21.7	28.6	30.7	25.9	24.1	20.3	23.9	21.7	14.5	10.9	28.8	38.9	20.9	21.8	10.9	21	10.7	10.4	9.8	8.9	7.7	20.9	19.6	15.4	11.9	9.5	8.5	21.6	13	10.6	8.9	0	21.8
cory49	33.3	36.8	33.2	23.3	23.5	30.5	34.3	41.3	50.9	36.8	22.3	31	58.7	48.7	39	30.7	26.4	29.9	32.7	28.9	26.9	22.4	22.8	19.8	23.2	22	30.6	39.6	15.8	21.5	22.9	22.5	23.1	22.8	21.8	21.6	21.8	15.6	21.5	23.2	23.2	21.6	22.1	21.5	23.7	22.8	22.6	21.8	0
cory50	33	36.9	33.2	23.4	23.8	30.7	34.5	41.5	51	37.1	22.6	31.3	58.6	48.4	39.2	30.7	26.1	30.3	32.7	29.3	26.8	23.1	23	20	23.4	22.5	30.4	39.9	16.6	21.7	23.5	23	23.5	23.4	22.3	22.1	22.3	16.5	21.9	23.4	23.2	22.2	22.6	21.8	24.2	23.3	23.1	22.3	6.9
cory51	31.2	35.5	32	19.3	19.7	28.5	31.8	39.8	50.8	35.2	18.7	28.6	58.5	49.2	38.5	28.6	21.9	28.3	30.9	26	24.7	20.4	24.3	21.8	14.4	9.8	28.5	38.9	20.9	21.5	9.8	20.7	9.6	9.3	10.8	9.7	6.4	20.8	19.8	16.2	10.9	9.9	7.1	21.3	12.5	9.5	9.3	7.4	21.8
cory52	31	35.2	31.6	19	19.2	28.3	31.6	39.6	50.7	35.2	18.1	28	58.5	49.2	38.2	28.4	21.4	28.1	30.7	25.6	24.2	20.1	23.8	21.6	14	10.3	28.8	38.6	20.9	21.6	9.6	20.6	9.3	9	10.1	9.2	6.4	20.8	19.7	15.1	10.7	9.2	6.8	21.4	12.2	9.2	9.2	5.8	21.5
cory53	33.1	37	33.3	23.4	23.6	30.6	34.3	41.4	51	37.1	22.5	31.2	58.8	48.7	39.5	30.6	26.3	30.4	32.7	29.3	27	22.8	22.9	20.1	23.4	22.1	30.5	40.2	16.8	21.9	23.2	22.9	23.2	23.1	21.9	21.7	21.9	16.7	21.6	23.2	23.1	21.9	22.2	22	23.8	22.9	22.7	21.9	6.7
cory54	31.4	35.7	32.4	22.2	22.4	29.8	33.3	40.4	50.6	36.1	21.4	30.5	57.9	48.2	37.8	29.6	25.6	29.3	31.7	27.9	25.6	21.2	21.5	18.2	22.5	21	29.6	39.2	15.6	21.1	22.1	22.2	22.1	21.9	20.9	20.7	20.9	15.6	20.3	22.1	22.2	20.8	21.2	20.9	22.8	21.9	21.2	20.9	14.1
cory55	29.6	36.4	32.6	22.1	20.8	29.8	33.1	41.1	49	37	19.9	30.5	59.6	51.5	40.7	29.6	24.6	29.8	32	28.2	25.2	22.6	25.2	23.8	21.8	19.9	27.5	40	23	23.5	21.5	22.8	21.1	21	20.2	19.9	19.2	22.9	23	19.2	21.8	19.4	19.9	23.3	22.5	20.7	20.8	19.3	24.2
cory56	31.7	35.4	32.2	20	20.5	28.7	31.9	39.8	50.7	34.5	19.5	28.8	58.2	48.8	38	28.3	21.7	27.9	30.2	25.2	24.8	20.6	24.5	22.4	12.9	9.3	28.8	38.4	21.2	21.2	9.5	20.4	7.7	9	11.4	10.2	8.7	21.1	20.1	16.7	10.2	9.8	7.8	21	12.3	7.9	10.3	9	22.3
cory57	32	36	32.8	21.6	21.3	29.6	32.8	40.8	50.5	35.3	20.7	29.7	57.7	48.3	39.2	30	23.5	28.9	30.9	26.8	25.8	22	24.6	22.4	22	20.5	29.8	38.6	19.2	13.5	21.1	20.3	20.7	20.9	21.1	20.3	19.9	19.5	20.5	22.3	21.5	19.7	20.2	13.5	22	20.8	21.2	20.7	20.4
cory58	30.7	34.8	31.6	20.1	20.8	29.1	32.5	41	50	36	18.9	29.9	59	49.1	39.7	28.9	23.8	30	30.9	27.3	25.1	21.3	24.9	22.9	18.7	18	28.5	39.1	22	20.7	18.9	21.8	18.9	19	18.9	18.2	17.5	22	21.4	15.9	19.4	17.8	18	20.7	20.2	18.5	18.6	18.4	22.5
cory59	33.4	37.2	34.2	22.9	23.3	30.9	34	42	51.2	36.2	22.5	30.8	58.5	49	40	30.5	24.9	29.8	31.9	27.9	27.1	23.2	25.9	23.6	23.2	21.8	30.7	39.5	20.4	15.7	22.4	21.9	22	22.2	22.4	21.6	21.3	20.7	22.1	23.2	22.7	21	21.5	15.7	23.2	22.1	22.5	22	21.6
cory60	30.8	35.2	31.5	20	21	28.9	32.4	40.3	50.4	35.8	19.2	29.3	58.5	48.6	39.3	29	23.3	30	30.4	27.5	24.6	21.1	24.1	22.8	18.2	17.6	28.3	38.7	21.7	21.1	18.3	21.6	18.3	18.4	18.4	18.1	17.4	21.7	21.4	16	18.8	17.7	17.8	21.1	19.7	17.9	18.3	18.2	22.5
cory61	31.3	34.8	31.3	19.5	19.7	28.2	31.7	39.8	50.2	34.9	18.4	28.3	58	49.1	38.2	29	22.4	29.1	31.6	26	23.5	21.2	24.2	22.4	14.6	11.6	29	39.1	21.2	21.8	12.5	21.6	11.7	12.4	12.9	12.2	12.8	21.3	21.4	15.9	13.3	12.1	13.2	21.6	13.4	11.2	14.5	12.1	22.4
cory62	31.6	35.4	32.1	19.7	21	28.9	32.2	40.1	50.6	34.5	19.5	28.7	58	48.9	38	28.9	22.3	27.9	30.5	25.7	24.5	20.7	24.2	22.3	11.4	10.3	29	38.7	21.2	22.1	9.2	20.4	7.5	8.2	12.5	12.5	11.3	21.3	20.5	16.7	9.3	12	10.6	22	12	8.1	12.6	12	22.7
cory63	32.5	36.2	33	21.3	22.2	29.9	33	40.7	50.4	35.3	20.8	29.6	58.3	48.9	38.4	29.8	23	28.8	31.7	26.3	26	22.1	25.6	24	13.2	10.4	29	39.2	22.5	23.1	9	21.5	7.4	8.4	13.3	13.2	11.7	22.6	22	18	10	12.8	10.8	23	11.5	8	13.7	12.8	24
cory64	31.7	35.5	32.3	20.4	21	29.1	32.3	40.1	50.6	34.7	19.4	28.6	58	48.5	37.9	29.2	22	28	31	25.1	25	21	24.7	23	12.1	8.3	29.3	38.4	21.3	22	7.9	20.4	5	7.7	11.1	11.1	9.5	21.5	20.6	16.5	8.3	10.7	9.2	21.9	9.1	5.8	12.4	10.3	22.6
cory65	33	36.4	33.3	22.1	22.2	30.7	33.8	41.5	50.7	35.7	21.5	30.2	58.3	48.6	39.9	30.1	24.3	29.6	31.1	27.4	26.1	22.2	25.3	23.1	22.4	21	30	39.4	19.7	13.7	22	21.4	21.3	21.7	21.8	21	20.8	20.1	21.8	22.6	22.2	20.6	20.9	13.7	22.7	21.5	22	21.5	21.1
cory66	31.8	36.5	33.6	22.4	22	29.2	32.3	40.4	51.4	34.9	21.1	29.6	58.5	49.5	37.7	29.7	23.7	27.9	30.3	25.7	26.4	20.6	24.6	22.2	21.3	20.1	29.3	38	19.2	21.4	20.6	8.2	20.1	20.2	19.9	19.6	19.6	19.8	11.5	21.4	20.5	19.1	19.7	21.2	21.4	20	20.3	19.8	22.1
cory67	41.7	45.2	43.5	36.3	36.7	41.3	43.8	49.4	58	44.5	35.8	41.3	63.5	53.2	47	40.4	36.1	40	41.5	37.7	38.7	35.6	36.9	36.1	35.9	34.9	40.6	46.4	34.9	35.9	35.2	35	35.1	35.1	34.8	34.7	34.5	35.2	35	35.7	35.4	34.7	34.6	35.9	35.5	35.1	35	34.7	36.5
cory68	32.5	35.2	32.5	20.8	21.1	30.1	33.3	40.7	50.6	35.7	20.6	30	58.2	48.3	39.5	29.5	23.7	29.2	30.9	27.5	25.6	22.4	24.7	22.3	22.2	20.3	29.4	38.6	19.6	10.4	21.7	20.6	21.1	21.5	21	20	20.1	19.9	21	22.8	21.9	19.9	20.5	10.2	22.2	21.1	21.3	20.7	20.6
cory69	32.3	34.6	32.1	20.2	20.7	29.7	33	40.3	50.2	35.2	19.9	29.5	58	48	39	28.7	23	28.5	30.3	26.9	25.1	21.4	24.3	21.8	21.3	19.6	29.3	38.1	19	11.8	20.8	20.1	20.2	20.6	20.1	19	19.3	19.1	20.3	22.1	21	18.9	19.4	11.6	21.3	20	20.4	19.8	20.4
cory70	33	35.7	32.5	21.9	22.1	30.7	33.9	41.3	51.1	36.2	20.9	30.3	58.9	49.3	40.1	30	24.2	30.1	31.8	27.8	26.6	22.3	25.2	23	22.7	21.2	30.3	39.3	20.5	4.5	22.2	21.5	21.5	21.9	21.6	20.8	20.8	20.4	21.8	22.6	22.5	20.4	20.8	4.1	22.8	21.4	21.9	21.3	21.3
cory71	32.7	34.8	32.1	20.7	21.1	30.3	33.5	40.6	50.3	35.7	20.2	29.9	58.3	48.4	39.2	29.3	23.3	28.9	30.9	27.3	25.3	21.7	24.2	22	21.5	19.9	29.7	38.4	19.1	11.2	21.1	20.6	20.4	20.8	20.5	19.5	19.6	19.4	21	22.4	21.3	19.4	19.9	11.1	21.6	20.5	20.8	20.3	20.2
cory72	31.8	36.3	32.8	21.6	22.8	29.8	33.1	40.8	49.9	37.3	19.8	30.4	59	50.5	40.9	30.2	24.4	30.1	31.4	28.2	25.8	23.3	26.3	24.4	21.4	20.4	29.4	40.7	22.8	23	21.1	22.9	20.3	20.4	21.1	20.7	19.2	22.7	22.9	19.4	21.1	19.7	19.3	22.8	21.7	20.3	20.9	19.3	23.2
cory73	31.6	37.1	34.1	23.6	22.2	30	33	40.8	51.6	35	22	29.9	58.2	49.4	37.6	29.8	24.4	28.1	31.2	26.6	26.8	21.8	24.1	23.1	22.6	21	29.7	37.6	19.5	22.8	21.8	8.9	21.4	21.5	21.2	20.7	20.8	19.9	11.3	21.8	21.8	20.3	20.9	22.6	22.4	21.1	21.7	21.4	22.8
cory74	30.8	35.6	32	22.2	22.5	30.1	33.6	40.7	50.7	35.8	21.2	30.3	56.9	47.2	37.9	29.9	25.3	28.4	32.8	27.4	24.9	20.2	21	17.3	21.9	21.1	27.7	37.3	8.4	20.8	21.9	20.8	21.9	21.8	20.8	20.9	20.9	8.4	19.5	21.7	22	20.7	21.2	20.6	22.9	21.9	21.2	21.1	16.3
cory75	31.1	35.2	31.7	19.8	20.8	28.6	32	40.5	50.2	36.6	19.3	29.1	58.5	49.1	39.8	28.3	23.1	29.6	31.8	26.1	23.9	20.1	24.2	22.4	17.3	15	29.4	39.3	20.6	22.4	16	21.3	16	16.4	15.3	15	15.3	20.6	21.3	6.5	15.7	15.5	15.7	22.3	17.3	15.5	16	14.4	22.4
cory76	31.8	35.6	32.3	20.6	21.4	29.2	32.5	40.2	50.7	34.3	19.8	28.8	57.9	48.4	37.3	29.4	22	27.7	31.1	25.2	25.3	21.1	24.9	23.1	11.8	9	29.5	38.4	21.5	22.2	7.4	20.6	6.2	6.8	11.4	11.3	10.1	21.6	20.8	16.6	8.7	10.7	9.6	22.2	9.6	6.4	12.7	10.7	22.8
cory77	31.8	35.9	32.4	22.1	22.4	30.1	33.6	41.3	50.5	35.2	20.9	29.9	57.2	47.7	37.6	30	24.8	28	32.1	26.8	24.2	20.3	19.6	16.2	21.4	20.9	28.9	37.8	6	20.8	21.5	18.8	21.6	21.4	20.6	20.7	20.8	7.1	19	21.1	21.6	20.1	20.9	20.6	22.4	21.6	21.6	20.9	15
cory78	32.1	34.9	32.2	20.5	20.7	30	33.2	40.6	50.3	35.4	19.9	29.6	58	48.2	39.2	29.1	23.2	28.9	30.5	27	25.1	21.6	24.6	22.1	21.9	20.3	29.2	38.4	19.9	11.7	21.5	20.7	20.9	21.3	20.9	19.9	20	20.2	21.1	22.5	21.7	19.8	20.3	11.5	22	20.9	21.2	20.6	21.5
cory79	31.8	35.5	32.3	20	20.8	29.1	32.3	40.1	50.8	35	19.8	28.6	58.4	48.9	38.3	29.2	21.9	28.5	31.1	25.6	25.1	20.9	24.7	22.9	12.9	9.2	29.2	39	21.6	22.1	6.7	20.7	3.4	5.9	11.7	11.6	9.3	21.7	21	17	7.5	11.1	8.2	21.9	9.8	4.9	11.5	10.4	22.9
cory80	31.9	35.5	32.3	20.4	21.1	29.1	32.4	40.3	51	34.5	20	28.8	58.3	48.8	37.5	29.4	22.1	28.1	31.2	25.5	25.2	20.9	24.7	23.1	12.7	9.3	29.5	38.8	21.6	22.4	5.5	20.7	3.8	5.3	11.8	12.2	10	21.7	21.2	17.3	7.6	11.3	9	22.3	10.2	5.5	12	11	22.9
cory81	31.7	35	31.6	20.2	20.2	28.5	32	40	50	35.1	18.7	28.6	57.8	48.9	38.5	29.1	22.6	29.3	31.6	25.4	23.9	21.7	24.8	23.3	14	12.5	29	38.7	21.9	21.9	13.2	22.1	12.4	13.1	11.9	12.7	13.2	21.9	21.7	16.4	12.6	12.6	13.6	21.7	14.4	11.7	15.2	12.8	22.9
cory82	31.3	35.4	32	20	21.3	28.8	32.2	40.5	50.6	36.8	19.2	29.4	58.7	49	40	28.4	23.6	29.7	31.8	26.2	24.4	20.6	24.8	23	17.7	15.7	29.7	39.5	20.9	22.8	16.9	21.6	16.2	16.6	16.3	16.2	16.1	21.2	21.9	8.3	16.5	16.1	16.5	22.6	17.7	15.7	17	15.4	22.9
cory83	32.6	36.5	33.5	22.1	22.8	30.3	33.5	41.1	51.6	35.7	21.6	29.9	58.7	49.5	38.9	30	23.6	29.4	32.1	26.9	26.6	22.9	26.2	24.2	16	13.1	30.6	39.6	23.1	23.5	13.2	22.2	11.9	12.9	14.7	13.7	12.4	23	22.4	18.9	13.7	13.3	12.1	23.4	14.2	12.1	14.7	12.9	24.3
cory84	31.1	34.9	31.5	19.8	20.1	28.9	32.2	40	50.4	36.2	19.4	29.2	58.1	49.8	39.5	29.3	24.3	29.3	31	26.9	23.2	20.3	24.2	22.6	18.4	17	29.3	39.8	21.1	22.9	17.9	20.7	17.3	17.4	17.5	17.4	16.9	21.2	21.4	17	18.1	17.2	17.4	22.7	18.8	17.1	17	16.4	22.9
cory85	35.5	39.1	36.2	28.9	27.3	32.6	36.4	44.2	53.7	39.8	27	34	59	48.7	42	32.8	30.6	32.9	35.2	32.8	31.6	27.7	30.7	29	28	26.6	33.7	42.3	26.6	27.9	27.7	28.3	27.5	27.8	27.2	26.6	26.8	26.8	26.5	28.5	27.9	26.2	27	27.8	26.2	27.3	26.9	26.8	27.1
cory86	32.6	37.1	34.1	22.8	23.8	30.8	34	41.5	52	35.4	22.7	30.6	58.6	49	38.4	30	24.1	28.7	32.4	27	27.3	23.3	26.7	24.8	16.3	13.9	30.9	39.6	23.1	23.8	13.5	22.8	12.7	13.2	16.1	14.7	14.1	23.5	22.5	20.2	14.3	14.4	13	23.7	15.3	13	14.6	14.6	25
cory87	32.1	35.7	32	20.7	21.1	29.2	32.7	40.2	50.3	35.6	19.9	29.3	58.2	48.5	38.6	30	24.5	28.7	30.8	27.5	24.9	20.4	20.7	17.6	21.2	19.8	28.7	38.7	13.1	19.3	21	20.2	20.7	20.6	19.4	19.1	19.3	13.3	18.9	20.9	21.2	19.3	19.7	19.4	21.5	20.4	20.2	19.3	12.6
cory88	33.2	36.4	33.2	22.3	22.2	30.7	33.8	41.6	51	36	20.9	30.2	58.8	49.2	39.8	30.5	24.3	29.8	31.5	27.5	26.6	22.8	25.3	23.2	22.8	21.4	30.3	39.4	20.5	14.9	21.9	21.8	21.5	21.7	22	21.2	20.8	20.8	22	23	22.3	20.6	21.1	14.9	22.8	21.6	22	21.5	21.7
cory89	34	37.3	34	26.2	25.4	31.9	35.8	42.5	52.5	37.9	24.8	32.4	56.7	48.5	39.9	31.9	28.3	31.2	34.2	30.3	28.5	24.4	25.8	23.5	25.3	24	32.3	40.3	21.5	24.2	25.3	24.7	24.9	25.2	24.3	24.1	24.6	22.1	24.4	25.5	25.5	24.4	24.7	24	25.6	24.5	24.8	24.5	20.8
cory90	32.3	35	32.3	20.8	20.8	30.1	33.3	40.6	50.5	35.7	20.3	29.9	58.3	48.5	39.4	29.5	23.4	29.2	30.9	27.3	25.3	22.2	24.7	22.5	21.9	20	29.4	38.6	19.6	10.9	21.5	20.4	20.8	21.2	20.7	19.7	19.8	19.9	20.7	22.5	21.6	19.6	20.2	10.7	21.9	20.8	21	20.4	20.6
cory91	33.1	35.9	32.7	22.1	22.7	31	34.2	41.5	51.2	36.4	21.4	30.7	58.7	48.8	40.3	30.2	24.6	30.1	32	28.2	26.9	22.6	25.4	23	23.1	21.6	30.4	39.3	21	2	22.5	22.1	21.9	22.3	22	21.2	21.2	20.9	22.4	23	22.9	20.8	21.2	3.5	23.2	21.8	22.3	21.7	21.4
cory92	31.6	35.1	32	21	21.6	29.9	33.5	40	50.8	35.6	20.5	29.9	57.2	47.4	37.7	30.3	25	28.6	31.7	27.5	24	20.7	20.5	17.8	21.9	21.1	27.9	38.1	12.4	20.7	22.2	20.2	21.8	21.8	20.7	20.5	20.8	10.7	19.6	20.9	22.1	20.6	20.9	20.8	22.4	21.6	21.6	20.6	16.6
cory93	31.6	35.3	32.1	20.2	21.2	28.9	32.4	40.2	50.6	34	19.3	28.5	57.8	48.5	37.2	29.1	22.2	27.4	30.7	25.1	24.6	20.6	24.5	22.5	11.2	10.3	29.1	38.2	21	22.1	9.2	20.4	8.3	8.7	12	11.9	11.3	21.1	20.2	16.3	9.8	11.4	11.1	22.1	10.9	8.3	13	11.3	22.5
cory94	39	43.2	40.3	31.7	31.4	35.5	38.3	46.7	55.8	42	30.9	37	62.2	52.3	44.7	36.2	33.4	36.8	38.5	34.5	34.3	31.4	33.2	32	31.1	30.2	36.4	44.1	29.8	30.6	30.8	29.7	30.6	30.5	29.8	29.6	29.7	30.1	29.5	30.8	30.8	29.5	29.7	30.6	31.6	30.5	30	29.7	31.1
cory95	30.9	34.6	30.9	18.3	19.3	28.2	31.6	40	50.2	36	17.3	28.3	58.7	49.6	39.2	28.3	22.2	28.5	30.8	25	23.1	20	23.3	21.4	16.6	14.6	28.6	38.9	19.5	21.4	15.6	19.6	14.9	15.4	14.5	14.4	14.7	20	20.1	10.9	15.2	14.3	15.4	21.2	16.5	14.3	16.1	14.2	21.8
cory96	30.4	34.9	30.9	17.7	18.1	27.9	31.3	39.9	50.2	36.1	16.6	27.8	59	49.9	39.5	28.3	22.1	28.8	30.9	25.2	23	19.8	23	21.1	17.6	15.7	28.1	39.1	19.5	21.5	15.8	19.7	15.5	15.5	13.9	13.8	14	19.9	19.8	11.1	15.6	14	14.8	21.3	17.1	15.4	15.3	13.5	21.8
cory97	31.1	36.7	33.5	21.9	19.8	28.7	32.1	40.7	51.3	34.8	20.2	28.7	58.6	49.7	38.4	29.2	23.5	28.5	31.4	26.4	26	21.8	23.8	22.2	21.4	20.4	28.1	37.1	20.2	22.3	21.3	14.6	20.4	20.9	20.2	20.1	19.8	20.6	15.5	20.2	21.1	19.8	20.2	22.1	21.6	20.5	20.5	19.6	23.4
cory98	30	34.9	30.9	19.6	19.1	28.4	31.9	40.2	50	34.8	18.2	29.3	57.4	48.5	37.8	29.4	23.4	28.1	31	26.6	22.7	19.8	19.7	16.5	20.6	19.2	28.1	38.4	14.9	21.1	20.5	20	20.1	20.4	19	18.8	19.2	14.7	20.5	20.2	20	19.2	19.2	20.9	21	20	20.1	18.6	17.2
cory99	32	37.5	34.5	24.3	23.6	30	32.9	40.6	51.8	35	22.7	30.3	57.9	49	37.9	30.4	24.9	28	31.2	26.6	27.2	22.1	25.3	23.6	22.8	21.5	30.3	37.7	19.8	22.9	22.2	10.1	21.8	21.9	21.4	20.9	21.4	20.2	12	23.4	22.2	20.5	21.2	23	22.8	21.6	22.2	21.9	23.1
cory100	31.9	36.1	32.5	22.4	23	30.5	34	40.8	50.9	35.6	21.7	30.5	56.9	47.7	37.6	30.9	25.7	28.4	32.4	28	25.1	21.3	21.3	17.8	22.5	21.6	28.7	38.2	11.9	21.9	22.5	21.3	22.6	22.4	21.3	21.2	21.6	8.9	20.1	22.2	22.6	21.2	21.7	22	23.4	22.4	22.2	21.5	16.3
cory101	33.2	37.6	34.3	24.7	23	29.6	33.2	41.5	52.2	37.9	23	31.5	58.5	47.9	40.2	29.3	27.3	30.5	32.7	29.6	27	24.4	26.5	24.3	24.8	23.5	29.8	40	21.7	24.3	24.6	24.7	24.4	24.6	23.6	23.1	23.1	22	22.7	25	24.9	22.7	23.6	24.2	25.3	24.2	23	22.9	22.2
cory102	31.4	35.7	32.3	20.8	21.1	29.2	32.6	40.9	50.5	37	20.4	29.9	58.8	49.4	40.2	28.4	24.1	30	32.4	26.6	24.7	21.1	24.3	23.3	17.8	15.8	29.6	39.4	21.5	23.1	16.8	22.2	16.8	17.2	16.7	16.2	16.5	21.5	22.2	6.9	16.8	16.7	16.9	22.9	18	16.3	16.4	15.9	23.2
cory103	30.8	35.5	31.8	19.2	20	28.9	32.2	40.7	50.2	36.8	18.6	29.5	59.5	49.7	40.4	29.9	24.6	30.1	31.8	27.8	24.2	20.7	24.6	22.4	18.6	17.7	28.5	40.5	21.4	21.1	18.8	21.2	18.5	18.9	19.2	18.8	17.6	21.1	21.7	18.2	19.2	18.4	17.7	21.2	19.8	18.1	18.8	18.6	21.9
cory104	30.5	34.8	30.9	18.3	18.6	28.4	31.8	40.3	50.2	36	16.5	28	58.9	49.8	39.6	28.9	22.6	28.9	30.9	25.7	22.9	19.5	22.9	20.9	17.2	15.8	28.4	39.3	19.7	21.5	16.3	20.9	16	15.9	14.4	14.3	14.6	19.9	20.9	11.4	16.1	14.5	14.3	21.2	17.2	15.6	15.9	13.4	21.9
cory105	32.6	36.3	33.3	22.1	22.8	31.2	34.3	42.3	51.3	38.4	22.1	31.5	60.4	50.7	42	31.9	26.4	32.2	33.1	30	26.2	23.4	26.9	25	21.5	20.5	30.8	41.7	24.4	24.1	21.3	23.9	21.2	21.5	21.7	21.3	20.2	24.1	24	21	21.6	21.2	20.3	24.2	22.4	20.9	21.3	21.1	24.9
cory106	30.9	35.3	31.7	18.7	19.6	28.3	31.7	40	50.5	35.2	17.9	28.1	58.6	49.2	38.2	28.8	21.5	28.1	30.6	25.9	24.2	20	23.8	21.3	13.8	10.3	28.8	38.6	20.6	21.2	10.8	21.2	10.4	10.6	11.4	10	7.3	20.5	20.1	16.1	11.9	10.3	7.8	21.1	12.7	10.5	10.5	8.3	21.5
cory107	31.6	35.6	32.1	19.8	19.9	28.6	31.9	40	50.8	35.5	19.1	28.8	58.7	49.4	38.6	28.9	22	28.5	31	25.9	24.6	20.6	24.3	21.8	15	10	28.8	39.1	20.6	21.6	9.9	20.7	9.6	9.7	11	9.9	7.4	20.7	20.1	16.5	11.2	10.7	8.1	21.5	12.4	9.9	9.7	8	22
cory108	30.4	34.7	30.7	18.2	18.7	28.4	31.8	40.4	50	36.2	16.4	28.3	58.7	49.6	39.4	29.3	23.3	29.1	31.1	25.9	23	18.8	23	21	17.1	15.7	28.3	39.7	19.4	20.9	16	20.3	15.7	15.6	14.3	13.8	14.4	19.6	20.3	11.7	16.1	14	14	20.6	17	15.3	15.9	13.9	21.7
cory109	32.2	37.1	34	23.5	22.5	30	32.9	40.6	51.6	34.7	21.7	29.6	58	49.4	37.8	29.8	24.1	27.4	31.2	26.8	26.7	22.1	24.5	22.4	22.3	20.7	30	37.7	19	22.1	21.5	11	21.1	21.2	20.9	20.4	20.4	19.5	12.3	23	21.5	20	20.5	22.2	22.1	20.8	21.6	21.4	22
cory110	31.7	37	34.1	23.3	22.8	29.9	32.8	40.7	51.6	34.3	21.8	29.6	57.9	49.3	37.1	29.7	24	27.1	30.7	25.9	26.5	21.4	25	22.4	21.7	20.5	29.6	37.1	19	21.8	21.3	8	20.9	21	20.3	19.8	20.3	19.1	9.9	22.5	21.3	19.5	20.3	21.6	21.9	20.6	21.1	20.7	22.6
cory111	30.7	35.2	31.6	19.5	20.1	28.8	32.2	40.7	49.9	35.8	18.6	26.6	58.1	48.4	39.4	29.5	23.9	29.4	30.3	27.3	24.2	20.2	24.1	22.2	17.5	16.8	28.4	39.4	20.8	20.1	18	20.7	17.7	18	18.3	18	17	20.5	20.7	17.2	18.3	17.6	16.9	20.2	19.2	17.2	17.9	17.8	21.7
cory112	34.1	38.6	35.8	24.5	24.1	31.6	34.4	42.6	52.3	36.5	25.6	32.7	57.3	47.1	39.8	31.1	28	31.8	34.1	29.1	29	24.3	26.3	25.1	23.9	23.5	31.7	39.6	22.2	25.9	24.2	23.4	24	24.2	23.9	23.4	23.6	21.9	23.4	24.1	24.5	22.8	23.5	25.8	25	23.9	23.7	23.1	24.8
cory113	33.3	36.6	33.6	22.4	22.7	30.9	34	41.8	51.4	36.1	21.3	30.4	58.8	49.3	39.8	30.7	24.8	29.7	31.9	27.9	27	22.9	25.7	23.1	22.8	21.2	30.6	39.6	20.5	15.3	22.3	21.9	21.9	22.1	22	21.1	21.2	20.5	21.8	23.3	22.8	20.8	21.3	15.3	22.8	21.8	22.1	21.6	22
cory114	31.1	35.3	31.7	19.4	19.7	28.5	31.8	39.8	50.6	35	18.7	28.4	58.5	48.9	38.3	28.6	21.8	27.9	30.6	25.9	24.3	20.5	23.7	21.7	13.9	10.3	28.6	38.2	20.7	21.3	9.5	20.1	9	9	10.1	9.2	6.4	20.8	19.8	16	10.4	9.5	6.3	21.1	11.9	9.4	10.5	7.8	21.9
cory115	30.7	35.4	31.8	19.8	20.3	28.9	32.2	39.9	50.8	35	18.9	28.3	58	48.9	38.1	28.5	22.5	27.6	30.7	25.5	24.6	20.5	24.1	22.2	14.1	11.1	28.5	38.4	20.3	21.6	10.1	20.7	9.3	9.1	9.7	9.9	9.1	20.8	19.5	16	11.1	9.5	9.1	21.5	12.2	9.3	9.6	8.6	22
cory116	33.4	36.5	33.4	22.1	22.6	30.5	33.7	41.6	51	35.8	21.3	30.2	59.4	49.8	40.1	30.1	24.5	29.7	31	27.4	26.8	22.6	25.5	23.4	22.4	20.9	30.7	39.7	20.7	16	21.9	21.4	21.3	21.7	21.8	21	20.8	21	22	22.8	22.1	20.6	20.8	16	22.7	21.4	22	21.5	22.5
cory117	33	38	34.6	23.7	23.7	29.3	32.3	41.5	52	36.8	22.7	30.3	58.5	48.2	40	30.5	25.9	30.4	32.4	27	26.8	23.6	25.3	24.2	23.3	22	30	39.2	21.1	23	22.9	20.8	22.6	22.5	21.5	21.3	21.7	21.9	20.7	22.6	22.9	21.1	21.4	23	23.9	22.4	21.4	21.3	23.7
cory118	30.9	35.8	32.2	19.6	20.1	29.2	32.5	40.9	50.2	37.1	19	29.6	59.4	49.7	40.8	30	24.7	30.5	31.8	28.1	24.5	21.1	24.9	22.6	19.3	18.3	28.8	40.6	21.8	21.5	19.1	21	19.1	19.4	19.6	19.1	17.9	21.5	21.1	18.4	19.5	19	18.1	21.6	20.4	18.7	18.9	18.7	22.3
cory119	31.8	35.5	32.3	20.3	21	29.1	32.3	40.2	50.7	34.7	19.9	28.8	58.2	48.7	38.1	29.1	22.1	28.3	31	25.6	25.1	21	24.8	23.1	12.2	7.9	29.4	38.8	21.8	22.1	6.6	20.7	2.4	6.3	11.7	11.7	9.4	21.9	21.3	17.2	7.5	11.3	8.6	22	9.9	4.7	12	11	23.1
cory120	30.8	35	31.4	18.6	19.2	28	31.3	39.6	50.7	35.3	18	28.6	58.6	49.4	38.6	28.7	21.8	28.1	30.6	25.9	24.2	20.1	23.7	21.3	13.9	9	28.2	39	20.4	21.4	10.5	20.1	9.5	9.5	10.5	9.4	5.1	20.5	19.9	15.9	11.2	9.4	8.2	21.2	12	9.9	10.4	7.7	21.3
cory121	30.6	35.6	32	19.4	20.2	28.8	32	40.1	50.4	35.1	18.9	28.3	58.6	48.8	38.1	29	21.8	27.8	30.7	25.8	24.6	20.3	23.9	21.9	12.9	10.8	28.7	38.9	20.9	21.3	9.9	20.3	9.7	9.4	10.9	9.7	7.6	20.8	20.1	16.3	11.4	9.7	5.3	21.1	12.2	9.7	9.6	8.6	21.9
cory122	31.4	35.5	32	18.4	19.3	28.4	31.8	40.1	49.2	36.6	18.4	28.8	58.9	49.7	40.6	29.5	24.4	30.3	31	28.2	24	21	24.3	21.8	18.8	17.4	27.4	40.1	21.3	20.6	18.1	22	18.1	18.3	18.4	17.9	16.4	21.1	21.1	18.4	18.2	17.6	16.8	20.7	19.4	17.9	18.5	17	20.7
cory123	30.9	35.3	32.1	20.6	21.2	28.9	32.3	40.2	50.2	34.2	19.7	28.5	57.7	48.2	37.5	28.5	21.9	27.4	30.4	25.5	24.6	21.2	24.3	22.6	12.8	10.5	28.9	38.1	21	20.9	11.3	20.5	10	11	10.8	8.7	10.7	20.9	20.6	16.5	11.6	8.4	10.5	20.8	12.7	9.7	12.3	11.2	22.5
cory124	31.6	35.8	32.2	20	20.1	29	32.2	40	50.8	34.8	19.4	28.5	58.4	48.9	37.9	28.3	21.7	27.8	30.6	25.5	24.8	20.7	24.2	22.1	14.1	10.4	28.8	38.3	21	21.3	9.8	20.6	9.6	9.3	9.6	7.2	7	21.1	19.8	16.2	11.3	8.5	7.7	21.1	12.2	10	9.8	6.8	22.1
cory125	31.2	35.6	32.2	19.7	19.8	28.7	31.9	39.8	50.8	34.9	19.2	28.4	58.4	49	38.4	28.3	21.9	28.2	30.5	25.4	24.7	20.2	24.2	22.1	14	10.4	28.4	38.7	21	21.4	9.5	20.3	9.1	9	10.4	8.6	7.2	21	19.7	16.3	10.8	8.8	6.4	21.2	13.2	9	8.7	7.7	22.2
cory126	30.6	35.3	31.3	19.3	20	28.6	32.3	40.6	49.9	35.9	18.7	28.7	58.7	48.5	39.4	29.7	23.9	29.1	30.6	27.4	24.3	20	23.8	21.7	17.5	16.8	28.3	39.6	19.9	19.7	17.9	20.5	17.5	17.9	18.2	17.8	16.8	19.6	20.5	17.1	18.2	17.7	16.7	19.8	19.1	17.1	17.8	17.7	20.7
cory127	31.9	35.5	32.6	22.7	22.9	30.9	34.1	40.9	50.3	35.2	22.3	30.9	55.3	46.2	37.4	30.3	25.3	29.3	32.5	27.6	24.4	21.8	21.6	19.1	22.2	21	28.9	37.2	14.4	20.6	22.2	21.4	22.3	22.3	21.5	21	21.7	13.4	20.8	22.2	22.5	21	21.7	20.8	23.1	21.9	22	21.6	17.1
cory128	33.2	35.7	32.4	21.7	22.4	30.7	33.9	41.3	51.1	36.2	21	30.5	58.7	49	40.1	29.9	24.3	29.9	31.8	28	26.6	22.2	25.3	23	22.7	21.3	30.7	39.1	20.9	4.4	22.2	21.7	21.5	21.9	21.6	20.8	20.8	20.8	22.1	22.6	22.5	20.4	20.8	5.2	22.8	21.4	21.9	21.4	21.3
cory129	31.2	35.6	32.2	19.4	19.9	28.6	31.7	39.9	50.9	35.2	18.8	28.7	58.5	49.4	38.4	28.6	22.1	28.3	30.9	26.1	24.8	20.1	24.2	21.9	13.9	9.9	28.4	38.8	20.9	21.6	9.9	20.8	9.7	9.4	10.3	9.4	6.2	20.9	19.7	16.4	11	9.2	7.5	21.5	12.7	9.8	8.6	7.1	21.9
cory130	31.9	35.9	32.5	20.4	20.5	29.3	32.5	40.2	50.4	35.6	19.7	29	58.6	49.6	38.7	29.1	23.1	28.5	31	26.7	25.4	20.8	24.5	22.1	15.4	11.9	27.7	38.5	21.2	22.2	12.6	21.7	12.2	12.1	11.4	10.9	9.5	21.2	20.6	17.2	13.2	11.4	10.7	22	14.2	12.2	11.4	9.4	22.2
cory131	31.5	35.2	31.9	19.3	20	28.6	32	39.9	50.7	35.5	18.9	28.5	58.6	49.3	38.8	28.6	21.8	29	30.4	25.9	24.1	20.4	24.4	22.4	14.7	11.3	29	38.9	21.5	22	10.3	21	9.8	10	11.9	11.4	8.5	21.4	20.8	16.3	10.9	11.2	8.4	21.8	13.7	9.7	10.5	8.6	22.9
cory132	31	35.7	32.3	20.6	20.9	29.1	32.2	40.2	50.8	34.8	20	28.7	58.1	48.8	38.4	28.3	22.6	27.9	31.3	25.8	24.8	21.2	24.1	22.5	14.3	11.4	28.7	38.5	21	21.7	9.9	21	9.9	10.5	11.8	10.9	10.4	21.4	19.9	16.8	11	10.6	10.7	21.6	12.7	10.4	11.8	10.9	22.6
cory133	31.7	35.5	32.3	20.2	21	29.1	32.3	40.3	50.8	34.7	19.9	28.7	58	48.6	37.9	29.3	22	28.1	31.3	25.6	25.1	20.9	24.5	22.5	12.1	7.3	29.3	38.7	21.4	22	7.3	20.8	4.9	7.1	10.8	10.5	9.4	21.5	21	16.8	8.6	10.7	9.5	21.9	8.7	5.7	12.4	10.3	22.6
cory134	31.3	35.5	31.8	19.6	19.7	28.8	32	39.7	51	35.2	18.8	28	58.2	49.2	38.3	28.7	22	28.5	30.7	25.8	24.6	20.3	24.1	22.1	14.1	10.7	28.3	38.4	21	21.8	9.4	20.7	9.1	8.8	8.6	9.4	7.4	20.9	19.8	15.8	10.5	9	8.3	21.6	12.1	9.1	9.4	6.8	22.1
cory135	31.9	37.2	34.4	24.2	23.6	30.4	33.3	41	51.7	34.2	22.4	30.3	57.3	48.4	36.9	29.9	24.3	27.1	31	26.3	27.1	22	25	23	22.4	21.2	29.8	37.1	19.8	22.8	22.1	10	21.6	21.8	21.3	20.6	21.3	20.2	12.6	22.8	21.7	20.2	21.2	22.9	22.6	21.3	22.1	21.6	23.3
cory136	32.4	35.9	32.7	20.8	21.8	29.3	32.6	40.6	51.2	34.6	20.9	29.4	58.3	48.8	38.1	29.5	22.6	28.7	31.4	25.8	25.7	21.5	25.4	23.6	13.5	10.7	29.7	39.1	22.6	22.4	8.1	21.5	7.1	8	13	12.9	11.2	22.7	22	17.9	10.1	12.4	10.4	22.3	11.7	7.7	12	12.7	23.8
cory137	31.2	34.7	31.2	19.3	20.1	28.7	32.1	40.4	50.3	36.4	18.5	28.9	58.7	49.7	39.6	28.5	22.8	29	31.5	25.8	23.6	19.9	23.4	21.5	16.7	14.9	29	39.2	20.1	21.9	15.6	20.4	15.5	15.8	14.6	14.5	14.9	20.3	20.7	9.2	15	14.7	15.6	21.7	17.1	15	16.3	14.4	22.1
cory138	30.8	34.8	31.5	18.6	19.5	27.8	31.5	39.7	50.6	34.8	17.9	28.3	58.3	49	38.4	28.4	21.5	28.1	30.5	25.5	24.1	20.3	23.9	21.8	12.9	8.9	28.2	38.9	20.6	21.2	10.6	20.2	8.6	10.1	11.4	10.6	7	20.6	20	15.8	10.1	9.9	8.4	21	11.7	8.8	11.1	8.6	21.7
cory139	32.4	35	32.2	20.1	20.9	29.7	33	40.5	50.4	35.3	20.2	29.6	58.4	48.4	39.2	29	23.1	29	30.4	27	25.3	21.7	24.3	21.8	21.5	19.8	29.4	38.3	19	11.4	21	20.1	20.4	20.8	20.5	19.5	19.6	19.3	20.5	22.1	21.2	19.3	19.8	11.2	21.5	20.4	20.8	20.2	20.6
cory140	31.5	35	31.5	19.4	19.8	28.8	32.1	39.8	50.7	35.2	19.1	28.4	58.5	49	38.6	29	22	28.5	30.6	25.8	24.2	20.4	23.9	21.9	14.6	10.9	28.8	38.7	20.9	21.8	9.1	20.8	8.6	8.6	10.3	10.3	8	21	20.5	16.4	10.5	10.5	8.2	21.6	12	9	11.4	9.1	22.2
cory141	34.5	38.7	35.5	27.1	26.4	31.6	35	43.2	52.9	39	25.3	33.3	58.6	48.6	40.8	31.6	28.9	32	33.7	31.1	29.9	26.6	29.4	27.6	26.5	25.2	32.9	40.8	25.4	26.5	26.5	26.1	26.1	26.6	25.5	25.2	25.4	25.3	24.9	26.1	26.4	24.9	25.8	26.4	26.7	25.9	25.4	24.9	25.4
cory142	31.6	35.4	32.3	20.2	21.1	29	32.4	40.2	50.8	34.7	19.7	28.7	58.1	48.6	38	28.7	21.9	28.1	30.8	25.3	24.7	20.7	24.6	22.8	12	8	29.3	38.6	21.4	21.7	7.8	20.6	5.5	7.5	11.7	10.7	9.1	21.3	20.9	16.4	8.5	10.3	7.8	21.5	10.8	5.3	11.2	10.1	22.9
cory143	32.3	37.8	34.9	25.3	24.5	30.8	33.7	41	52.2	35.1	23.3	31.1	57.7	48.9	37.5	31.1	25.5	27.8	32	27.3	28	23.1	26.4	24.5	24	22.8	31.1	37.6	20.9	23.8	23.5	11	23.1	23.2	22.7	22.2	22.7	21.3	13.5	24.4	23.5	21.9	22.6	23.9	24.1	22.9	23.3	23	24.1
cory144	31.9	35	32.1	20.6	21.3	29.4	32.7	39.5	51.4	35.2	21.3	29.8	57.5	47.4	38.1	29.5	22.1	29.1	31.8	26.8	24.3	20.6	23.6	21.8	15.5	13.3	29.2	37.8	20.2	22	14.3	21.1	13.1	14.1	15.8	15	14.1	21.2	21.3	18.6	14.2	14.8	13.9	21.9	14.2	13.5	16	14.4	22.4
cory145	31.9	35.2	32.4	20.7	21.5	29.6	32.9	39.6	51.4	35.5	21.3	29.9	57.7	47.6	38.3	29.5	22.3	29.3	31.8	26.9	24.6	20.8	23.9	22.2	15.3	13.2	29.2	38	20.5	22	13.7	21.1	12.3	13.4	16	15.1	14	21.4	21.4	18.7	13.5	15	13.1	21.9	14.3	12.8	15.4	14.6	22.7
cory146	32	34.8	31.9	20.5	20.9	29.2	32.5	39.4	51.3	35.2	20.9	29.6	57.6	47.6	38.2	29.4	22.2	29.2	31.9	26.6	24	20.5	23.8	22.2	15.3	13.4	29.1	37.8	20.3	21.9	13.9	20.8	12.6	13.6	15.6	14.9	13.6	21.2	21.1	18.4	14.2	14.3	13.4	21.7	14.2	13	15.7	14.1	22.4
cory147	31.6	37.1	33.8	22.6	21.7	29.3	32.3	40.8	51.4	34.8	21.1	29.4	58.2	49.2	38.1	30.1	24.2	28.2	31.3	26.5	26	22	24.9	23.2	21.9	20.6	28.9	38.2	20.7	22.9	21.6	12.1	20.9	21.3	20.7	20.1	20.3	21.1	13.3	22.2	21.3	19.9	20.4	23	21.9	20.7	21.2	20.5	23.6
cory148	31.6	35.6	32.4	20.6	21.3	29.2	32.6	40.2	50.5	34.8	19.9	28.6	57.8	48.4	37.9	29	22	28.1	31.3	25.4	25	21.1	24.4	22.7	12	8.9	29.2	38.3	21.5	22.5	7.4	20.7	7.1	8.2	11.2	11.1	10	21.3	20.7	15.9	7.7	11	9.5	22.3	10	7	12.7	10.6	22.7
cory149	33.6	36.7	33.7	22.6	22.6	31	34	41.9	50.9	36	21.9	30.6	58.5	49.1	40.1	30.5	24.8	29.8	31.6	28	26.9	23.2	25.9	23.5	22.9	21.6	30.7	39.5	20.9	15	22.6	22	22	22.4	22.4	21.6	21.3	21.1	22.2	23.5	22.8	21.2	21.6	15	23.3	22.1	22.5	22	22.1
cory150	31.3	36.8	33.8	23.9	22.5	30.2	33.2	40.9	51.8	35.2	22.3	30.1	58.3	49.3	37.8	30	24.8	28.5	31.5	26.9	27.2	21.4	24.3	23.4	22.8	21.3	29.9	37.7	19.8	23.1	22.1	9.8	21.7	21.9	21.5	21	21.1	20.2	12	22	22.1	20.6	21.2	22.9	22.7	21.5	22.1	21.7	23.1
cory151	31.2	35.2	31.5	19.7	20.5	28.5	31.9	40.5	50.1	36.5	19	29	58.7	49.3	39.9	28.5	23.6	29.7	31.9	25.9	23.8	20.1	24.4	22.6	16.9	15.1	29.3	39.4	20.7	22.3	15.9	21.3	15.9	16	15.3	14.9	14.8	20.7	21.4	6.3	16.2	15	15.2	22.1	17.4	15.4	16	14.3	22.4
cory152	30.7	35.2	31.5	20.1	20.9	28.8	32.4	40.2	50.4	35.8	18.9	29.1	58.5	48.7	39.4	28.9	23.3	30.1	30.3	27.4	24.6	21.2	24.4	23.4	18.4	17.8	28.2	38.8	22	21	18.4	21.7	18.3	18.6	18.3	18	17.6	21.9	21.3	16	18.8	17.6	17.7	21.1	19.9	17.8	18.2	18.1	22.7
cory153	32.4	35	32.3	20.5	21.4	30.1	33.4	40.6	50.5	35.5	20.6	30	58.2	48.4	39.2	29.2	23.3	29	30.8	27.4	25.6	21.7	24.5	22.1	21.6	19.9	29.6	38.3	19.5	11.1	21.1	20.6	20.5	20.9	20.6	19.6	19.7	19.8	21	22.4	21.3	19.5	19.9	10.9	21.7	20.5	20.9	20.3	20.5
cory154	31.5	35.5	32.3	20	21.1	29.2	32.5	40.3	50.7	34.7	19.8	28.6	58.1	48.8	38	29.3	22.1	28.2	31.2	25.5	24.9	20.9	24.5	22.4	12.3	8.4	29.2	39	21.3	22.1	7.5	20.7	5.4	6.8	11.7	11.4	10.1	21.4	21.1	17.2	8.2	11	9.6	22	9.7	5.5	12.5	11.5	22.8
cory155	31.2	35.1	31.6	19.1	20.5	28.3	31.7	40.2	50.3	36.2	18.9	28.8	58.3	49.4	39.7	28.3	22.9	28.9	31.4	25.1	23.5	20.4	24.2	21.9	16.8	15	29.5	39.6	20.4	22.4	16.2	21.3	15.3	15.9	15.4	15.3	15.6	20.3	21.1	9.1	15.7	15.4	15.8	22.2	16.8	15	16.5	14.4	22.2
cory156	31.3	35.2	31.9	19.7	20.5	28.9	32.1	39.8	50.7	34.8	19.2	28.3	58	48.7	38.1	28.8	22	28.2	30.8	25.5	24.7	20.4	24.1	22.3	12.6	8.3	28.9	38.5	21.1	21.6	8.3	20.1	5.4	7.8	10.1	10.1	8.2	21	20.3	16.2	8.5	9.9	8.2	21.4	9.8	5.8	11.7	9.4	22.2
cory157	31	34.8	31.2	18.6	19.3	28.1	31.5	40.1	50.3	35.8	18	28.3	58.7	49.8	39.5	28.2	21.9	28.9	30.9	25.2	23.2	20	23.6	21.7	16.8	14.9	28.8	39	20.7	21.9	15.6	20.2	15.1	16	15	14.6	14.8	20.9	20.5	10.5	14.8	14.8	15.6	21.7	16.7	15	16.2	13.9	22.7
cory158	31.7	35.5	32.2	20.2	20.9	29	32.2	40.3	50.8	34.8	19.8	28.6	58.2	48.8	38.2	29.2	22.1	28.4	31.4	25.4	24.9	21	24.8	22.9	12.6	7.7	29.4	39.1	21.6	21.9	7.1	20.8	5	6.9	11.1	10.7	9.2	21.7	21	16.7	8.7	10.3	9.6	21.8	8.6	5.8	12.4	10.3	22.8
cory159	32.9	35.8	32.8	22.1	22.3	30.6	33.7	41.5	51.4	36	21.2	30.4	58.4	49	40	30.2	24.9	29.8	31.3	27.6	26.5	21.5	25.5	23	22.6	21.2	30.7	39.6	20.4	15.2	22.3	20.9	21.8	22.2	21.8	21.3	21.1	20.3	21.9	23.4	22.5	20.7	21.1	15.2	23.3	21.7	22.1	21.7	22
cory160	31.7	36.7	33.1	23	23.3	30.2	33.6	40.8	51.5	36.2	21.7	30.9	57.6	48.2	39	30.8	26	29.7	33.2	27.7	25.8	22	22.8	19.8	22.9	21.7	29.3	39.2	14.5	21.3	22.6	21.8	22.4	22.3	21.5	21.2	21.6	13.7	20.9	22.7	23	21.2	21.9	21.4	20.7	22.2	21.8	21.5	17.7
cory161	32	35.5	32.2	20.3	21	28.9	32.3	40.1	50.8	34.6	19.8	29.1	58.3	48.9	37.9	29.3	22	28.1	31.1	25.8	25.2	21.2	24.8	23.1	12.7	9.5	29.5	38.8	22	22.3	6.6	21.2	5.2	5.9	12.1	12.1	10	22.2	21.2	17.3	8	11.6	9.4	22.2	10.6	6	12.4	11.3	22.8
cory162	31.8	35.6	32.4	20.3	21	29.1	32.3	40.1	50.7	34.8	19.9	28.8	58.2	48.8	38.2	29.3	21.9	28.4	31	25.5	25.1	21	24.8	23.1	12.7	8.5	29.4	38.7	21.7	22.1	6.4	20.5	2	6.2	11.6	11.6	9.3	22	21.1	17.1	6.8	11.2	8.4	22	9.8	4.5	11.9	10.8	23
cory163	31.5	35	31.5	19.3	20.7	28.8	32.2	40.8	50.5	36.5	18.9	29.1	58.4	48.7	39.8	28.8	23.2	29.6	31.7	26	23.8	20.3	23.9	22.1	17.3	15.6	29.3	39.4	20	22.3	16.5	21	15.6	16.2	15.9	15.7	15.4	20.4	21.4	9.7	16	15.6	15.8	22.1	16.9	15.5	16.5	14.9	22.2
cory164	36.3	41.4	39	30.2	30.7	35.9	38.7	45.9	54	40.8	29.4	36.4	59.8	50.7	42.6	34.7	30.3	34.9	36.6	32.7	33.5	29.5	31.7	29.6	29.7	28.7	35.6	41.9	29.6	29.6	29.2	29.4	29.2	29.1	28.5	28	28.4	29.5	29.4	29.6	29.3	27.9	28.5	29.6	29.7	29.1	28.9	28.6	30.8
cory165	34.4	37.1	34.5	24.2	23.9	31.5	34.5	39.4	51.8	37.2	24.2	30.9	58.9	50.3	39.9	31.7	25.5	31.3	32.6	28.6	27.4	24.4	26.9	25.6	20.7	19.1	32	41	23.8	25.5	19.6	23.8	19.2	19.1	19.9	20	19.4	23.8	23.2	20.2	19.8	19.7	19.4	25.3	20.9	19	18.5	18.5	25.1
cory166	33.6	36.8	33.7	22.6	22.6	31	34	41.9	51	36.1	22	30.6	58.6	49.2	40.1	30.7	24.8	29.9	31.7	27.9	26.9	23.2	25.7	23.3	23.1	21.8	30.7	39.6	20.5	15	22.3	21.8	21.9	22.1	22.3	21.6	21.2	20.8	22	23.4	22.7	21	21.5	15	23.2	22	22.5	22	21.7
cory167	33.8	36.6	33.7	22.9	22.9	31.2	34.2	42	51.1	36.2	21.9	30.8	58.6	49.1	39.9	30.8	25	29.9	31.9	28.1	27.2	23.3	25.8	23.4	23.2	21.9	30.9	39.4	20.6	14.9	22.4	22	22	22.2	22.4	21.7	21.3	20.9	22.2	23.7	22.8	21.1	21.6	14.9	23.3	22.1	22.6	22.1	21.8
cory168	32.4	35.1	32.3	20.8	21.4	30.3	33.5	40.7	50.4	35.6	20.3	29.9	58.1	48.1	39.4	29.1	23.4	29	30.8	27.4	25.2	21.6	24.6	22.2	22	20.4	29.4	38.4	19.3	11.4	21.6	20.6	21	21.4	21.1	20.1	20.2	19.6	21	22.3	21.8	19.9	20.4	11.2	22.1	21	21.3	20.8	20.8
cory169	33.1	36.2	33.1	21.6	22	30.4	33.5	41.4	50.7	35.5	21.2	30	58.5	48.8	39.8	30	24.1	29.2	30.8	27.2	26.2	22.3	25	22.7	22.1	20.7	30.2	39.1	19.8	13.6	21.7	21.1	21.1	21.5	21.6	20.8	20.5	20.1	21.5	22.7	21.9	20.4	20.6	13.6	22.5	21.2	21.7	21.2	21.2
cory170	32.6	35	32.3	20.5	21	30	33.2	40.7	50.4	35.5	20.3	29.8	58.4	48.4	39.4	29.2	23.4	29	30.7	27.3	25.3	22.1	24.6	22.2	21.9	20.2	29.6	38.5	19.4	10.6	21.4	20.5	20.8	21.2	20.9	19.9	20	19.7	20.9	22.5	21.6	19.7	20.2	10.4	21.9	20.8	21.1	20.6	20.5
cory171	32.4	36.2	33.1	22.8	23	30.4	34	41.3	50.8	36.8	22	31	58.4	49.3	39	29.9	25.7	29.9	32.5	28.8	25.8	22.3	21.6	18.3	22.7	21.8	29.8	39.6	15.7	21.6	22.6	21.9	22.5	22.5	21.6	21.5	21.3	15.5	20.9	22.3	22.5	21.2	21.8	21.4	23.4	22.5	22.4	21.6	10.2
cory172	32.1	34.8	32	20.2	20.9	30.1	33.3	40.5	50.4	35.4	19.8	29.6	57.8	47.9	39.3	29.3	23.5	28.9	30.8	27.2	25.2	21.5	24.5	22	21.4	19.8	29.3	38.3	19.6	10.7	21.1	20.6	20.4	20.8	20.5	19.8	19.8	19.7	20.9	22	21.3	19.4	19.8	11.1	21.7	20.3	21	20.4	20.6
cory173	30.4	36.6	32.5	17.9	18.4	28.7	31.4	40	50.8	37	17.1	29	60	51.3	41	28	23.9	30.9	32.1	28.2	24.8	22.3	25.4	22.8	21	19.9	28.9	40.8	22.4	23.4	20	21.9	19.8	19.7	20	19.8	17.9	22.5	21.4	19.3	19.9	19.3	18.8	23.3	21.4	20.2	19.4	18.1	23.4
cory174	33	36.8	33.5	21	23.7	30.7	34	40.9	51	37.9	22.1	31	59.6	50.4	40.4	30.3	25.6	31.4	33.2	28.2	26.4	22.9	26.8	25.2	20.8	18.9	30.3	40.7	23.6	24.8	19.8	23.9	19.2	19.6	19.1	19	18.9	23.8	24.2	13.8	19.5	18.9	19.3	24.6	20.8	18.8	19.7	18.4	25.1
cory175	31.8	36.1	32.9	21.7	21.6	30.3	33.5	40.6	51.2	35.2	20.3	30	57	48.6	37.9	30.2	24.5	28.1	31.7	27.4	23.9	20.5	20.5	16.9	21.5	20.7	28.7	38.3	12.7	21.4	21.6	19.8	21.4	21.2	20.1	20	20.5	10.8	19.7	21.6	21.9	19.9	20.5	21.2	22.3	21.2	21.2	20	17.5
cory176	32.4	35.6	32.4	20.7	20.9	29.6	32.8	40.8	50.5	35.3	19.4	29.2	58.9	49.4	39.7	29.3	23.9	29.2	30.2	27	25.9	21.2	24.6	22.3	21.2	19.5	29.6	39.3	19.9	15.1	20.7	20.6	20	20.1	20	19.3	19.1	20	20.7	21.4	20.9	18.9	19.2	15.1	21.4	19.9	20.4	19.8	21.1
cory177	33	36.3	33.2	21.4	21.8	30	33.2	41.1	50.9	35.6	21	30	59	49.7	40.2	29.8	24.5	29.6	30.4	27.3	26.3	21.9	25	22.8	21.9	20.2	30	39.8	20.4	15.7	21.6	21.1	20.9	21.3	21	20.2	20.1	20.5	21.4	22.5	21.8	19.8	20.3	15.7	22.3	20.9	21.2	20.7	21.6
cory178	31.6	35.4	32.1	20.5	20.8	29.1	32.3	40.3	50.7	34.9	19.8	29.2	57.8	48.7	38	29.2	22.4	28.2	31.6	26	25.1	20.8	24.4	22.2	13.3	9.1	29.5	38.6	21.3	22.1	9.3	21.4	7.7	9.3	11.1	10.8	10.2	21.4	21	16.8	10.3	11	10.7	22	10.4	8.2	13.1	11.1	22.6
cory179	33	36.1	32.9	21.3	21.8	29.9	33.1	41.1	50.7	35.5	20.2	29.8	59.2	49.7	39.8	29.5	24.2	29.4	30.6	27.2	26.3	21.9	25	22.8	21.6	20.1	30.2	39.4	20.4	15.5	21.3	21.1	20.7	21.1	21	20.1	19.9	20.5	21.2	22.2	21.5	19.7	20	15.5	22	20.6	21.1	20.6	21.6
cory180	31.4	35.3	32.1	19.6	21	28.9	32.3	40.2	50.6	34.8	19.6	28.7	58.2	48.6	38	29.3	22.1	28.1	31	25.8	24.7	20.6	24.1	22.1	11.9	8.8	28.9	38.7	20.9	21.9	8.1	20.4	5.1	7.4	11.8	11.6	9.9	21	20.8	17	7.9	11.7	8.7	21.7	9.6	6.2	12.2	11.2	22.5
cory181	32.7	35.8	32.8	20.9	21.7	29.9	33.1	40.9	50.7	35.3	20.3	29.8	58.9	49.4	39.7	29.5	24	29.1	30	27.1	26	21.3	24.7	22.5	21.4	20	29.8	39.2	20.1	14.7	21.2	20.6	20.5	20.8	20.7	19.9	19.7	20.2	20.9	22.2	21.2	19.4	19.7	14.7	22	20.5	20.9	20.4	21.3
cory182	32.7	35.9	32.9	21.7	22.1	30.2	33.3	41.3	51	35.8	21.4	30.3	58.8	49.5	40.3	29.8	24.9	29.8	30.8	27.5	26.6	21.3	25.1	22.9	22	20.4	30.2	39.8	20.7	16.4	21.7	21.4	21.1	21.5	21.3	20.6	20.3	20.8	21.8	22.7	21.9	19.9	20.4	16.4	22.6	21.1	21.5	21	21.9
cory183	32	37	33.8	23.2	22.7	30	32.9	40.5	51.7	35	21.8	29.8	57.8	49.7	37.9	29.9	23.9	27.6	31.6	26.8	26.7	21.8	24.6	22.7	22.6	21.1	30.1	37.8	19.2	22.4	21.8	10.8	21.4	21.5	21.2	20.7	20.7	19.6	12.2	23	21.8	20.3	20.8	22.3	22.4	21.2	21.9	21.7	22.4
cory184	32.8	35.8	32.7	21.7	22.3	30.3	33.4	41.4	50.9	35.6	21	30.1	58.9	49.3	39.9	29.9	24.6	29.6	30.7	27.3	26.5	21.4	25.3	23.2	22.2	20.6	30.5	39.5	20.6	16.2	21.8	21.6	21.3	21.7	21.5	20.7	20.6	20.8	21.6	22.5	22	20.3	20.6	16.2	22.6	21.2	21.7	21.2	22.1
cory185	30.2	35.2	31.4	19.9	19.7	28.6	32.2	40.6	50.1	35.2	18.1	29.2	57.7	48.8	38.2	29.3	23.6	28.7	31.4	27	23.1	20.5	19.4	15.7	20.6	19.8	27.9	38.2	14.1	21.4	21	21	20.8	20.8	19.6	19.4	19.6	13.9	20	20.3	20.2	19.3	19.9	21.2	21.6	20.7	20.3	18.9	16.6
cory186	31.7	35.5	32.4	20.7	20.6	28.8	32	40.1	50.7	35	20.1	28.8	58	48.6	38.3	28.7	22.1	28.4	31.4	25.6	25	20.7	24.2	22.3	12.4	6.5	29.1	38.6	21.5	21.8	7.7	20.3	7.5	8.9	10.9	9.6	8.1	21.2	20.3	15.8	9.3	9.2	8.4	21.7	10.9	7	11.4	9.1	22.3
cory187	33.2	36.1	33.1	21.6	22	30.1	33.3	41.2	50.9	35.6	20.9	30	59	49.6	39.8	29.7	24.4	29.4	30.6	27.2	26.5	21.8	24.9	22.8	21.9	20.1	30.3	39.5	20.1	16	21.6	21.3	20.9	21.3	21	20.2	20.1	20.3	21.4	22.4	21.7	19.8	20.3	16	22.3	20.9	21.2	20.7	21.6
cory188	31.7	34.8	31.3	20	20.2	28.2	31.9	40.3	49.9	35	18.6	28.7	58.1	48.7	38.4	29.4	22.8	29.3	31.9	25.4	23.8	21.5	24.9	23.2	13.5	12.8	29.1	39.1	21.8	21.9	13.1	22.1	12.8	13.1	12.7	13.4	13.7	21.9	21.9	16.7	12.9	13	13.7	21.8	14.3	12.5	15.8	13.6	22.9
cory189	31.4	35.5	32.2	19.3	20.2	28.8	31.9	40	50.7	35.9	19.3	29.2	58.6	49.5	39.5	29.5	22.8	29.2	31.6	26.4	24.8	20.6	24.5	22.5	14.7	10.6	28.9	40.1	21.3	21.9	10.3	20	8.5	9.8	12.8	12.8	10.3	21.4	21	17.4	10.8	12	10.1	21.8	12.7	9	11.8	12.3	22.6
cory190	31.1	35.6	31.9	20.3	20.7	29.3	32.6	41.3	49.4	37.1	18.7	30.2	58.7	50.3	40.9	29.9	25	29.9	32.4	27.9	24.7	21.8	26.1	23.8	20.7	19.4	29.5	40.7	21.9	22.4	20	23.2	19.4	19.5	19.4	19.2	18	22.5	22.6	18	20	18.9	18.4	22.2	20.9	19.7	19.5	18.3	24
cory191	31.7	35.7	32.3	21.4	20.3	29.6	33.2	40.6	50.8	36.6	20.3	29.7	58.3	50	39.9	29.6	24.5	30.2	31.8	28.1	24.7	21.8	25.4	23.9	20.9	19.6	29.9	40	22.7	23.7	19.4	22.4	19.2	19	19.1	19	18.7	22.8	22.9	19.2	19.7	18.8	18.8	23.5	21.3	19.1	18.6	18.7	24.5
cory192	31.7	37	34.2	24.1	22.4	30.2	33.4	40.9	51.7	35.2	22.3	30.2	58.1	49.4	38.2	29.4	24.6	27.6	31.3	26.5	27.3	22.1	24.4	22.8	22.6	21.2	30.3	37.8	19	23.2	22	11.2	21.6	21.7	21.5	21	21.1	20.1	12.8	22.6	22	20.8	21.1	23	22.6	21.3	21.5	21.7	22.9
cory193	31.8	36	32.7	20.9	21.4	29.5	32.7	40.5	50.3	35.6	20.7	29.1	58.4	49.1	39	29.3	23.1	29.2	32	26.3	25.5	21	25	23.1	14.1	10.1	28.3	39.4	22.3	22.7	8.2	21.2	8.6	9	12.4	12.4	10.6	22	21.3	17	9.9	12	9.9	22.5	12.4	8.1	12.6	12	23.2
cory194	33.2	37.6	34.6	23.7	24.6	31.4	34.5	42.3	52	36.5	23.4	31.1	59.1	49.6	39.6	30.5	25	29.8	33.6	27.7	27.4	24.2	27.1	25.2	17.6	15.4	31.4	40.2	23.7	24.9	15.4	23.7	15.5	15.8	17.4	16.1	15.4	24	23.2	20.4	16	15.9	15.5	24.8	12.7	15.8	16.8	16.1	25.6
cory195	32.4	35.7	32.5	21.4	21.8	30	33.1	41.2	50.7	35.4	20.4	29.7	58.8	49.2	39.7	29.5	24.1	29.2	30.6	27.1	26.3	21.2	25	22.8	21.7	20.1	30	39.2	20.2	14.9	21.4	21.1	20.8	21.2	21	20.2	20.1	20.4	21	21.9	21.6	19.8	20.1	14.9	22.2	20.7	21.2	20.7	21.6
cory196	32.1	35.9	32.6	20.9	21.8	29.7	32.9	40	50.9	34.7	20.2	28.7	57.7	48.5	37.5	29.7	21.9	28	31.4	25.5	25.2	21.5	24.7	23.5	12.8	10.3	29.6	38.5	21.9	22.6	8.3	21	7.3	7.8	12	12.2	11	22	21.2	17.2	9.5	11.6	10.6	22.5	10.3	7.4	13.5	11.6	23.1
cory197	31.3	35.1	32	19.9	20.5	28.6	31.8	40.1	50.4	34.7	19.4	28.4	58.1	48.8	38.1	29	22	28.3	31	25.4	24.6	20.3	24.3	21.8	13.2	9	29.3	39	20.7	21.4	10	20.1	8.8	9.7	11.1	9.5	10.2	20.8	20.1	16.2	11	9	10.6	21.3	10.8	8.8	12.5	10.5	21.9
cory198	31.7	35.5	32.3	20.2	21.4	29.1	32.4	40.4	50.9	34.4	20.1	28.9	58.1	48.5	37.5	29.7	22.1	27.9	31.4	25.7	25.2	20.9	24.5	22.5	11.7	8.4	29.3	38.8	21.4	22.1	7.3	20.8	6.1	6.7	11.4	11	10	21.5	21	17.2	9.1	11	9.5	22	8.8	6.8	12.7	10.7	22.6
cory199	31.9	35.7	32.6	20.3	21.2	29.1	32.4	40.2	50.7	34.4	20	28.7	58	48.6	37.8	29.3	22.3	28.1	31.2	25.1	25.2	21.2	25	23.2	12.4	9.3	29.6	39	21.8	22.4	7.3	20.7	6.2	6.7	12.3	12.3	10.5	21.9	21.1	17	8.7	11.4	9.6	22.4	10.3	6.3	12.7	11.1	23.2
cory200	30.5	35.4	31.6	20.3	20.1	28.8	32.5	40.2	50.1	35.6	18.5	29.6	57.5	48.4	38.7	29.2	23.9	29.1	31.6	27.4	23.4	20.8	20.1	16.8	21.2	20.3	27.6	38.3	15.1	21.6	21.6	21.8	21.3	21.5	20.1	19.9	20	13.5	21	20.3	20.7	20	20.4	21.4	22	21.1	20.8	19.5	17.3
cory201	31.6	35.8	32.3	20.3	21.3	29.3	32.5	40.3	50.8	35.1	20.1	29.1	58.2	48.8	38.1	29.8	22.4	28.4	31.3	26.2	25.3	20.9	24.6	22.7	12.8	9.3	29.2	39	21.5	22.3	6.7	20.9	6.7	5.3	10.6	10.2	9.5	21.6	21.1	17	9.4	10.2	7.9	22.2	10.5	6.9	11.7	10.7	22.8
cory202	31.1	35.3	31.9	20.1	19.9	28.7	32	39.8	50.5	35	18.9	28	58.1	48.9	38.3	28.7	21.8	28.4	30.8	25.5	24.6	20.2	24.1	21.9	13.7	9.9	29.1	38.7	20.9	21.3	9.5	20	9.3	9.1	9.4	7.8	8.8	20.8	19.7	15.2	11	7.8	8.5	21.1	12.2	8.4	11.2	8.7	22
cory203	36.9	39.8	38.4	29.9	30.1	35.4	38.4	45	53.6	40.4	29.5	37	59.3	49.3	43	34.2	30.2	34.9	36.2	32.8	32.6	28.9	29.4	28.4	29.2	28.3	35.3	41.7	27.6	29.4	29	29.2	28.7	28.9	28.7	28.5	28.7	27.8	29.2	28.6	28.9	28.4	28.7	29.5	29.1	28.6	29.2	28.7	29.6
cory204	31.6	35.7	32.3	20.3	21	29.3	32.6	40.5	51	35.2	20.1	28.8	58.3	49	38.6	29.6	22.1	28.9	31.4	26.4	25.5	21.4	24.9	22.7	14	9.8	29.3	39.4	21.8	22.5	10.3	21.5	8.4	9.3	12.1	11.9	9.8	21.9	21.1	16.6	10.8	11.6	10.7	22.3	10.4	9.1	11.4	11.1	22.7
cory205	31.5	35.6	31.7	20.6	20.4	28.7	32.2	40	50.7	34.6	19.5	28.3	58	48.6	38.1	28.5	23.3	28.2	31.2	26	24.8	20.7	24.2	22.1	15.3	12.6	29	38.2	20.8	21.7	11.5	20.8	11.6	11.3	10.9	10.6	11.8	20.7	20.2	16.5	12.9	10.4	11.8	21.5	14.2	10.9	13.7	11.9	22.1
cory206	30.8	35.8	32.2	19.6	20.1	29.2	32.5	40.9	50.3	37	19	29.4	59.5	49.6	40.5	29.9	24.7	30.4	31.7	28.1	24.5	21	24.8	22.6	18.9	17.9	28.7	40.4	21.7	21.7	18.8	21	18.7	19.1	19	18.7	17.5	21.4	21.3	18	18.9	18.7	17.7	21.8	20	18.3	18.5	18.3	22.3
cory207	31.1	35.3	31.8	19.5	20.2	28.9	32.1	40	50.6	34.9	19.3	28.3	58.2	48.7	38.2	29.1	21.4	28.3	30.8	25.6	24.6	20.3	24	21.8	13.6	9.6	28.7	38.9	20.6	21.7	9.1	20.3	8.3	8	10.7	10.4	8.3	20.7	20.3	15.7	10.7	10.1	9	21.5	10.4	8.7	11.6	9.8	21.9
cory208	31.3	35.4	32.2	19.7	20.9	28.8	32.2	40.2	50.7	34.6	19.2	28.7	58.5	48.8	37.9	29.5	21.8	28.3	31.1	25.8	25.1	20.3	24.5	22.7	12.7	10.4	29	39.2	21.6	21.9	7.7	20.6	6.6	7.1	12.3	12.3	10.2	21.7	20.6	17.4	9.5	11.7	8.3	21.8	11	7.3	12.2	11.5	22.6
cory209	32.6	36	32.9	21.2	21.5	29.7	32.9	41.1	50.8	35.5	20.3	29.7	59	49.5	39.8	29.6	24	29.4	30.7	27.1	26.2	21.9	24.8	22.5	21.7	20.1	29.6	39.4	20	14.5	21.3	20.8	20.6	21	21	20.3	19.6	20.3	21	22	21.5	19.6	20.1	14.5	22.1	20.7	21.1	20.6	21.6
cory210	31.5	36.9	34.1	24.3	22.9	30.3	33.2	41.1	51.7	35.2	22.7	30.7	57.8	49	37.7	29.9	25	28.3	31.6	26.8	27	21.3	24.7	23.8	22.9	21.6	29.8	37.8	20.1	23.6	22.5	10.8	22.1	22.2	21.6	21.1	21.5	20.5	12.3	21.8	22.4	20.7	21.6	23.4	23.1	21.8	22.1	21.7	23.3
cory211	33.1	36.6	33.9	23.2	24.1	31.2	34.3	41.5	51.8	34.9	23.6	30.7	57.5	47.5	38.4	31.3	24.6	29	32.6	27.8	26.9	23.5	25.1	23.6	17.4	15.1	29.6	39.3	21.7	23.7	14.4	22.6	13.9	14.1	16.7	16.7	16.1	21.1	22.8	20.2	15.5	16.1	14.9	23.6	15.8	14.2	17	16.3	24
cory212	37.6	40.3	38.8	30.7	31.1	36.1	39	45.4	53.8	41.1	30.3	37.5	59.4	49.8	43.6	35.4	31	35.7	36.8	33.4	32.9	29.5	30.5	29.1	30.2	29.4	36.4	42.8	28.4	30.8	30.1	29.9	29.9	30	29.6	29.4	29.8	28.6	29.9	30.3	30.1	29.3	29.8	30.9	30.3	29.6	30.2	29.5	30.7
cory213	30.4	35	31.5	18.5	19.6	28.5	31.9	40.4	50	36	18	28.7	58.3	49.2	39.1	28.2	23.1	28.5	31.2	26.3	23.3	19.5	23.9	21	16	13.3	28.8	39.2	20	21.8	14.7	20.2	14.5	15.1	15.5	15	14.1	19.7	19.7	14	14.5	15.5	14.9	21.6	16.1	14.1	15.7	14.3	21.4
cory214	31.7	36	32.9	21.6	22.3	29.8	33.1	41	51.2	35	21.1	29.3	57.8	48.7	38.5	29	23.2	28.6	31.6	26.3	25.5	22.2	25.4	23.3	15.3	12.1	30	38.8	22.1	22.9	13.4	21.1	11.8	13.3	14.6	13.7	12.8	22	21.4	17.6	12.9	12.9	13.1	22.7	14	12	14	13.8	23.8
cory215	31.5	35.5	32.3	20.2	21.1	29.1	32.3	40.2	50.6	34.8	19.2	28.7	58	48.7	38.1	29.4	22.3	28.2	31.5	25.4	25.1	21.1	24.7	22.8	12	9	29.3	38.5	21.3	21.9	8.6	20.6	7	8.1	11.7	11.6	9.7	21.4	20.3	16.5	9.3	10.7	9.7	21.8	9.1	7.1	12.8	10.7	22.3
cory216	31.6	35.8	32.5	20.7	21.2	29.3	32.5	40.7	50.7	35.2	20.1	29	58.2	48.8	38.4	29.4	22.8	28.8	32	26.3	25.6	21.1	24.8	22.7	12.5	8.2	29.3	38.8	22.1	22.5	7.4	21.6	7.1	7.9	12	11.7	9.8	22	21.3	17	9	11.7	9.2	22.4	10	7.4	12.3	11.3	22.9
cory217	37.8	40.3	38.6	30.1	30.2	35.3	38.3	45.3	53.5	40.4	29.2	36.8	59.7	50	42.9	35.4	30.9	35.2	36.6	33.3	32.9	29.6	30.4	28.8	29.3	28.7	35.9	42.1	28.1	30.4	29.5	29.6	29.2	29.3	28.9	28.6	29	28.3	29.4	30.1	29.6	28.7	29.1	30.6	29.7	29.2	29.7	29	30
cory218	30.1	35.3	31.6	17.8	19.1	28.5	31.9	40.2	50.4	36.2	17.4	28.2	58.6	49.8	39.3	28.4	23.1	29	30.8	26.8	23.8	19.7	24	21.1	16.9	14.5	28.4	39.3	19.8	22.1	15.9	20	15	15.3	15.1	14.8	13.5	19.7	19.5	14.2	15	15.1	14.8	21.9	16.7	14.9	15	13.8	21.5
cory219	30.6	35.1	31.1	18.1	18.5	28.2	31.6	40	50.3	36	17.1	28	59	49.9	39.4	28.3	22.2	28.6	30.8	25.6	23.3	20.2	23.3	21.4	17.7	15.2	28.3	38.9	19.9	21.4	15.4	20.2	15.2	15.1	13.7	13.4	14	20.3	20.2	12	15.3	14	14.8	21.2	16.9	15	15.4	13.4	21.8
cory220	31.8	36	32.9	21.2	22.3	29.8	33	41	51.1	34.9	21.2	29.4	57.9	48.7	38.3	29.4	23.2	28.2	31.6	26.4	25.5	22.2	25.3	23	14.9	11.8	29.9	38.8	21.6	22.8	13.4	20.9	11.8	13.1	14.6	13.5	12.7	21.7	21.2	18.2	13.1	13.1	13.3	22.7	13.6	12.4	14	13.8	23.5
cory221	30.7	35.7	31.8	20.1	20.8	29.3	32.9	40.9	50.3	35.4	19.8	28.9	57.4	47.9	37.8	30.1	24.5	28.4	31.4	27.1	23.2	20.6	19.9	16.5	21.2	20.4	28.2	38.1	9.8	21.6	21.3	19.9	20.8	20.9	19.9	19.8	20	10.1	20.3	21.1	21.1	19.7	20.1	21.4	21.7	20.9	20.7	19.6	16.7
cory222	31	35.4	31.9	19.9	20.3	28.9	32.2	40.1	50.8	34.9	19.1	28.2	58.1	48.9	38.4	28.8	22.1	28.5	31.1	25.7	24.9	20.8	24.2	22.2	13.1	9	28.8	38.7	21.5	21.8	9.2	20.8	6.9	8.1	11.1	11	8.6	21.4	20.5	15.8	9	10.2	9.3	21.6	10.1	7.2	11.8	9.9	22.2
cory223	32.9	36.2	33.1	21.5	22	30.1	33.3	41.3	50.8	35.6	20.5	30	59.1	49.6	39.9	29.7	24.4	29.5	30.7	27.4	26.4	22.1	25.2	23	21.8	20.3	30	39.5	20.7	15.2	21.6	21.3	20.9	21.3	21.2	20.4	20.2	20.8	21.4	22.4	21.7	19.9	20.2	15.2	22.3	20.9	21.3	20.8	21.8
cory224	30.9	34.8	31	19.2	19.6	28.6	31.9	40.4	50.4	36.3	18.3	28.6	58.9	49.7	39.7	28.5	22.9	29.2	31.5	26.3	23.7	20.2	23.4	21.5	17.9	15.6	28.8	39.2	20.4	21.5	15.6	21	15.7	15.7	14.3	14.2	14.7	20.6	21.1	11.3	15.4	14.4	15.4	21.3	17.6	15.6	16.3	14.3	22
cory225	31.3	35.3	31.7	20	21	28.8	32.3	40.2	50.8	34.4	19	28.6	58.2	48.6	37.4	29.3	22	27.8	31.2	25.5	24.7	20.8	24.3	22.5	12	9.9	29	38.3	21.3	21.9	7.8	21.1	7.7	6.3	10.9	10.9	8.9	21.3	20.7	16.7	9.8	10.3	8.4	21.8	10.6	7.9	12	9.6	22.3
cory226	32.8	35.9	32.7	21	21.2	29.6	32.8	40.9	50.7	35.4	19.9	29.6	59	49.6	39.8	29.3	24	29.3	30.4	27	26	21.5	24.5	22.3	21.3	19.7	29.8	39.3	20	14.6	21	20.5	20.4	20.8	20.6	19.9	19.4	20.2	20.8	21.8	21.2	19.1	19.7	14.5	21.9	20.3	20.7	20.2	21.2
cory227	31.7	35.5	32.2	20.4	21.3	29	32.4	40.2	50.7	34.3	19.4	28.8	58	48.5	37.4	29.5	22.1	27.8	31.3	25.4	25.3	21.1	24.7	23	11.8	9.6	29.4	38.2	21.5	22.1	8.3	20.8	6.8	7.8	11.9	11.8	10	21.6	20.5	16.9	9.2	11.3	9.6	22	9.4	7.4	12.8	10.6	22.5
cory228	32.8	36.7	33.4	20.6	23.4	30.5	33.7	40.8	50.9	37.9	21.8	30.9	59.7	50.4	40.4	30.1	25.6	31.5	33.4	28.3	26.2	22.7	26.9	25.3	20.9	18.9	30.2	40.8	23.6	24.8	19.9	23.7	19.2	19.7	19.2	19.1	19	23.8	24.3	14.1	19.5	19	19.4	24.7	20.7	18.9	19.8	18.4	25.2
cory229	31.7	35.8	32.8	20.3	21	29.2	32.4	40.4	50.8	34.8	20	29	58	48.7	37.8	28.6	22	27.8	31	25.8	25.4	20.8	24.4	22.3	12	8.9	29.3	38	21.1	22.1	9.4	20.6	8.2	9.4	11.7	10.9	9.8	21.2	19.9	16.7	9.7	11.4	9.4	21.9	11.3	8.5	10.6	9.8	22.5
cory230	31.5	35.3	32	20.4	20.8	28.9	32.1	39.9	50.3	34.8	19	28.5	57.7	48.7	37.9	29.2	22	28.5	31.1	25.4	24.9	20.7	24.4	22.4	13.4	10.8	29.4	38.2	20.7	21.6	10.2	20.5	9	9.9	10.4	10.5	11.1	20.8	19.9	15.9	10.8	9.9	11.1	21.5	11.4	8.6	12.8	10.6	21.9
cory231	32.8	36.4	33.2	21.4	21.7	29.9	33.1	41.1	50.8	35.6	20.7	29.9	59	49.7	40.1	29.6	24.3	29.5	30.7	27.3	26.4	22	24.9	22.7	21.8	20	29.8	39.7	20.4	15.6	21.5	21	20.8	21.2	20.9	20	19.9	20.5	21.1	22.3	21.6	19.6	20.1	15.6	22.2	20.8	21	20.5	21.5
cory232	31.6	35.8	32.3	20.1	19.9	28.8	32	40.8	49.7	36.7	18.7	29.6	58.7	50.3	40.1	29.3	24.6	29.9	31.5	27.9	24.5	20.7	24.8	22.4	19.1	17.3	28.7	39.4	21.4	22.3	19	22.3	18.8	18.6	17.6	17.5	17	21.4	21.8	17.8	19.8	16.9	17.5	22.1	20.3	18.4	18	16.8	22.6
cory233	33.2	36.1	33	21.5	21.9	30.1	33.2	41.2	50.9	35.5	20.8	29.9	59.1	49.6	39.9	29.8	24.3	29.5	30.5	27.2	26.4	21.9	25	22.9	22	20.2	30.2	39.5	20.2	15.9	21.7	21.2	21	21.4	21.1	20.3	20.2	20.4	21.3	22.3	21.8	19.9	20.4	15.9	22.4	21	21.3	20.8	21.7
cory234	32.8	35.7	32.7	21.7	22.1	30.2	33.3	41.3	50.7	35.7	20.7	30.1	58.9	49.5	39.9	29.6	24.6	29.5	30.9	27.5	26.6	21.3	25.1	22.9	21.8	20.3	30.4	39.4	20.6	16.1	21.5	21.4	20.9	21.3	21.1	20.3	20.2	20.7	21.6	22.5	21.7	19.9	20.3	16.1	22.3	20.9	21.3	20.8	21.7
cory235	31.7	35.5	32.2	20	20.9	29	32.2	40.3	50.6	35.1	19.4	29.2	58.2	48.9	38.4	29.3	22.8	28.2	31.4	26.2	25.1	21	24.5	22.4	12.2	8.3	29.2	38.9	21.3	22.1	8.8	20.9	6.8	8.2	12.3	12	10.1	21.4	20.7	17	9.5	11.8	9.7	21.9	9.5	7.1	12.7	11.7	22.4
cory236	30.8	34.9	31.3	18.6	20.2	28.8	32.1	40.7	50.1	36.3	18.5	29.1	58.8	49.6	39.5	29.1	23.8	29.4	31.7	26.8	23.8	19.1	23.5	20.6	16.9	15.2	28.9	39.6	20.3	21.3	16.3	20.5	16.1	16.7	16.2	15.9	15.3	20	20.6	14.3	16.1	15.8	15.5	21.1	17.4	15.6	15.7	15.7	21.5
cory237	31	34.5	31.2	19.9	20.6	29.2	32.3	40.1	50.6	35.4	18.9	28.5	57.9	48.9	38.8	29.9	22.1	28.8	30.9	26.5	24.2	20.6	24.8	22.8	16.9	14.8	28.9	38.8	21.5	21.2	14.8	21.2	14.1	14.6	14.1	14.3	14.8	21.2	20.1	18.3	15.2	14.4	14.2	21.1	15.9	13.6	15.8	14.3	22.3
cory238	31.5	35.6	32.4	20.1	21	29.1	32.3	40.2	50.9	35	19.7	28.9	58.1	48.7	38.3	29.1	21.8	28.5	31.2	26	25.2	21.2	24.4	22.7	12.4	8.7	29.4	38.7	21.8	22.1	6.9	20.9	4.2	6.2	11.5	11.5	9.2	21.9	21	16.7	7.1	11.1	8.8	22	10.4	5.2	12	10.8	22.8
cory239	31.1	35.3	31.8	20.2	20.5	28.7	32.1	40.2	50.7	35.1	19.2	28.4	58.2	48.9	38.5	29.3	22.4	28.7	31.2	25.8	24.8	21	24.4	22.4	14.1	11.3	28.7	38.8	21.3	21.8	10.6	20.6	8.6	9.6	12.1	12.1	10.4	21.4	20.8	17	10.5	11.4	10.5	21.6	12.3	8.8	11.4	12.1	22.6
cory240	30.8	35.8	32.2	19.6	20.1	29.2	32.5	40.9	50.3	37	19	29.4	59.5	49.6	40.5	29.9	24.7	30.4	31.7	28.1	24.5	21	24.8	22.6	18.9	17.9	28.7	40.4	21.7	21.7	18.8	21	18.7	19.1	19	18.7	17.5	21.4	21.3	18	18.9	18.7	17.7	21.8	20	18.3	18.5	18.3	22.3
cory241	30.7	35.1	31.6	19.3	20.1	28.8	32	40.2	50.2	36.5	18.8	29.6	59	50.1	40	29.5	24.3	29	31.4	26.8	23.7	19.6	24.2	21.9	17.1	15.4	29.3	40.1	20.2	22.6	15.7	20	14.8	15.3	16.1	16	15.4	20.3	20.9	15.9	15.6	15.9	15.3	22.4	17.3	14.7	15	15.6	22.2
cory242	31.3	35.6	32.2	20.1	21.1	29.1	32.3	40	50.6	35.1	19.2	28.6	58	48.7	37.9	29.6	22.2	28.2	31.4	26.3	24.6	21.1	23.9	22.6	12.5	11.1	29	38.5	21.5	21.8	10.6	21.2	8.7	10.1	12.4	12.6	10.9	21.5	20.8	17.6	11	12.3	9.9	21.7	11.5	9.2	12.8	11.6	22.3
cory243	32	35.7	32.5	20.8	21.5	29.2	32.6	40.4	50.9	34.3	20	29	58	48.5	37.5	29.2	22.3	28.1	31.4	25.6	25.6	21.2	25.1	23.5	11.7	8.3	29.7	38.5	22.3	22.3	6.5	21.5	5	6.2	12	12	10.3	22.3	21.5	17.4	8.8	11.4	9.3	22.2	10.5	5.2	12.3	11.2	23.2
cory244	31.2	35.5	32	20	20.7	28.8	32	40	50.6	34.9	19.5	28.6	58.2	48.8	38.1	29	21.9	28.4	31.6	25.8	24.7	20.5	23.9	22.1	12.6	9.4	28.9	38.5	21.4	21.8	6.9	20.9	7.7	7.8	10.9	10.9	8.9	21.1	20.2	16.4	9.1	10.7	8.4	21.8	10.6	7.9	11.6	9.6	21.9
cory245	33.6	39.5	36.9	25.9	26.4	32.4	34.9	42.6	52.5	37.9	26.2	33.5	58.7	48.5	41.2	32.7	28.7	32.2	34.7	29.2	30.6	25.7	28.1	26.4	24.2	25.4	32.4	40.4	24.4	26	25.5	22.9	25.1	25.2	24.5	24.9	24.8	24.6	23.8	25.5	24.8	24.7	24.7	25.9	26.1	25.1	25	24.9	25.9
cory246	31.4	35.7	32.4	20.2	20.9	29.1	32.3	40.2	50.7	35.2	20.1	29	58.1	48.8	38.2	29.1	22.2	28.4	31.7	26.3	25.2	20.6	24.1	22.1	12.7	8.4	29.2	38.4	21.5	22.2	5.4	21.1	6.6	6.5	10.7	10.4	8.6	21.3	20.6	16.8	8.2	11	8.1	22	10.7	6.6	11.3	10.1	22.2
cory247	31.4	35.6	32.3	20.5	21	29.2	32.3	40.4	51	35.1	19.7	28.8	58.1	48.7	38.6	28.8	21.8	28.4	31	25.9	25.2	21.2	25	22.6	13.6	9.8	29.4	38.8	21.6	21.9	11.2	20.7	9.5	10.3	12.6	11.5	9.2	21.5	20.4	16	11.6	10.9	10	21.8	12.3	9.6	11	10.6	22.6
cory248	32.1	35.3	32.4	20.8	21.7	29.8	33.1	39.7	51.5	35.8	21.5	30.3	57.6	47.9	38.8	29.7	22.7	29.8	32.2	27.6	24.8	21.2	24.1	22.5	16.1	13.9	29.2	38	21.2	22.2	13.7	22.1	12.3	13.4	15.9	15.9	14.6	22.1	22.1	19.2	13.5	15.8	14.1	22.1	14.7	12.8	16.1	15	22.8
cory249	34	37.4	34.4	24.7	24	30.6	34	42.1	51.7	37.7	23.2	31.6	58.8	48.6	40.6	30.1	27	31.1	32.5	29.7	28.2	24.4	27.7	26.1	25.6	24.3	31.9	40.1	23.3	24.3	25.1	24.2	24.8	25.1	24.2	23.9	23.8	23.2	23.6	24.8	25	23.3	24.1	24.1	23.7	24.5	24.2	23.6	23.7
cory250	31.6	35.5	32.4	20.5	20.8	28.9	32.2	40.3	50.7	35.3	20.1	28.9	58.3	48.9	38.8	28.7	21.6	28.7	31.4	26	25	20.8	24.6	22.5	13.7	9.5	29.4	39.1	22.1	22.2	10	21.2	9.6	10.6	12.7	11.5	9.3	21.8	20.7	15.5	10.8	11.2	9.9	22	12	9.5	10.9	10.5	22.4
cory251	31.5	35.7	32.5	19.8	21.1	29.1	32.2	40.4	50.8	35.1	19.8	29.1	58.5	49.1	38.7	29.3	22.3	28.5	31.4	26	25.2	20.9	24.7	22.4	13	9.2	29.3	39.1	21.4	21.7	9.7	20.6	8	9.2	13.1	11.8	9.8	21.5	20.6	17.3	10.4	11.6	9.4	21.6	11.1	8.5	10.7	11.4	22.4
cory252	32.7	35.9	32.8	21.8	22	30.1	33.3	41.3	50.9	35.6	20.8	30	58.9	49.4	39.9	29.8	24.5	29.6	30.9	27.4	26.7	21.6	25.2	23	22.1	20.4	30.2	39.5	20.5	16.2	21.8	21.4	21.2	21.6	21.3	20.4	20.3	20.6	21.2	22.4	22	20	20.6	16.2	22.6	21.2	21.5	20.9	21.8
cory253	33	36.1	32.9	21.3	21.8	29.9	33.1	41.1	50.7	35.5	20.2	29.8	59.2	49.7	39.8	29.5	24.2	29.4	30.6	27.2	26.3	21.9	25	22.8	21.6	20.1	30.2	39.4	20.4	15.5	21.3	21.1	20.7	21.1	21	20.1	19.9	20.5	21.2	22.2	21.5	19.7	20	15.5	22	20.6	21.1	20.6	21.6
cory254	31.5	35.5	32.1	20.4	21.1	28.9	32.2	40.1	50.5	34.6	19.5	28.9	58.1	48.5	37.4	29.3	22	27.9	31.6	25.5	25	20.6	24.2	22.4	12.3	10.2	29.2	38	21.3	22.1	7.2	20.8	8.6	8.1	11.2	11.1	9.2	21.2	20.1	16.5	9.5	10.9	8.7	22	10.8	8.8	12.2	9.9	22.1
cory255	31.2	35.2	31.8	20.1	20.3	29.3	32.4	40.2	50.3	37.2	19.6	29.7	58.3	49.8	40.2	29.6	24.2	29.8	32.2	27.7	23.6	20.3	24.5	22.6	18.8	16.9	29.7	40.1	21.5	23.4	16.7	21.7	16.6	17	16.8	16.9	16.2	21.3	21.8	16.2	16.7	17.1	16.6	23.3	19	16.5	15.7	16.2	22.9
cory256	33.2	38.6	35.5	24.3	25.4	29.8	32.7	43.2	51.9	38.2	24.7	32.6	58.4	48	40.9	29	27.7	31.4	34.8	28.6	28.1	25.7	27.2	24.7	23.5	23.2	31.7	38.6	22.9	24.9	23.9	24.2	23.6	23.9	22.9	23.3	22.7	22.8	25	24.8	23.3	22.9	23	25.1	24.7	23.7	23.2	22.8	24.7
cory257	35.2	37.1	36	26.1	26.7	34.1	36.7	42.9	52.8	38.1	26.7	34.7	57.5	45	41	34.3	29.6	32.8	36	31.8	29	26.2	29.2	27.2	26.6	26.7	33	40.7	25.6	27	26.3	27.6	26.3	26.2	26.2	25.8	25.5	25.7	27.2	27	26.7	25.6	25.5	26.8	27.3	26.3	25.9	25.5	27.1
cory258	33	38.2	35.4	25.2	25	31.3	34.7	42.3	52.4	38.5	26.3	33.9	56.5	46	40.5	28	28.8	32.6	34.5	30.5	27.7	25.4	27.8	25.6	25.8	25.3	31.3	40.2	24.3	25.3	26.1	25.3	25.9	25.9	25.8	25.3	25.1	24.1	25.4	25.1	26.1	25.1	25.2	25.7	26.8	25.9	25.3	25	24.6
cory259	35.6	40	37	28.2	29.5	33.9	37.3	44.8	53.2	39.9	28.8	35.5	56.6	42.8	41.5	31.9	30.7	33.7	35.3	31.4	30.9	28.2	30.2	28.6	27.6	28	33.9	40	25.1	27.6	28	27.2	28.1	27.7	27.7	27.9	27.9	25.1	27.5	27.8	27.6	27.6	27.5	27.9	28.8	27.9	28.4	28	26.2
cory260	33.5	33.4	32.1	20.5	23.7	31.6	34.4	39.3	52.2	36.5	23.4	32.4	58.2	48.3	40.5	31.1	25.6	31.1	32.5	27.8	24.2	20.1	26.1	24	24.1	24	31.2	39.9	22	23.6	24	23.5	23.6	23.7	23.4	23	23	22.2	24.3	23.6	23.8	22.8	22.9	23.4	24.8	23.6	23.7	22.7	23.9
cory261	31.4	35.4	32.1	20	20.8	28.9	32.1	40	50.8	34.7	19.2	28.5	57.9	48.7	38	29	21.9	28.1	31.2	25.6	25	20.9	24.4	22.6	12	8.1	29.1	38.4	21.5	21.8	7.7	20.9	5.5	7.1	10.6	10.6	8.9	21.5	20.6	16.4	8.6	10.2	9.1	21.7	9.8	5.6	12.1	9.8	22.3
cory263	42.7	39.6	38.7	39.5	39.2	44	46.4	40.8	59.7	44.1	41	43.3	52.9	47.9	45.4	42.7	41.5	41.4	46.3	40.6	40.9	38.7	42.3	41.3	39.7	39.5	44.3	44.4	39.9	40.7	39.8	40.1	40.2	39.8	40	39.9	40.1	40.2	40.4	39.3	40.2	39.7	40.1	40.6	40.9	39.9	40.2	40.1	40.1
cory264	33.4	38.7	35.7	25.9	25.9	32.4	35.6	41.5	50.6	38.2	23.8	31.8	59.5	51.1	40.3	32.4	27.8	31.4	34.3	30.5	29.3	25.9	26.7	24.5	24.5	24.9	32.2	39.2	26.6	27.4	25.2	27.2	24.9	25.2	24	24.3	24.4	26.3	26.5	24.3	24.4	23.9	24.5	27.2	26.1	24.7	24.7	24.4	27.7
cory265	72.4	73.4	72.9	70.5	70.3	71.4	74.4	76.1	81.1	67.6	70.8	70.4	68	71.1	70.2	71.3	69.4	69.4	72.9	69	70.7	69.4	70.4	70.3	68.6	69.1	72	71.4	68.9	69.5	69.5	69	69.5	69.4	69.1	69.1	69.8	69	68.6	69.3	69.4	69.3	69.7	69.6	69.8	69.3	69.6	69.7	69.6
cory266	30.2	35.3	32	17.9	19	27.4	30.9	39.5	49.4	36.1	18	28.2	59.1	49.9	39.5	29.2	23.7	30	30.7	27	23.9	19.9	24	21.6	18.6	16.9	28.3	40.1	21	21.1	17.9	20.7	17.7	18.2	17.9	17.8	16.4	20.7	20.9	16.1	17.9	17.7	16.7	21.1	19	17.4	18.1	16.7	21
cory267	32.4	38.2	34.9	24.6	25.5	31.8	34.9	42.8	50.1	39.7	23.6	33.2	61.1	52	43.7	33.2	28.6	34.4	34.6	32.2	28.7	26.2	29.5	27.8	25.8	24.9	29.8	43.5	26.8	27.1	25.5	26.8	25	25	25	24.6	24.2	26.8	27.3	24	25.3	24.2	24.4	27	26.2	24.9	25.4	24.3	27.7
cory268	34.4	38.4	35	24.4	24	32.2	35.4	42.8	50.4	39.4	23.7	33.1	58.3	51.2	42.6	32.4	28	33.2	34.6	31.7	28.3	25.7	29.2	27.2	25.7	24.2	32.6	42.1	26	26.8	25.2	26.1	24.6	24.6	24.6	24.4	23.6	26.1	26.2	24.8	25	24.2	23.9	26.7	25.7	24.5	24.6	23.7	26.7
[truncated: 218 more columns]

## Sheet: phenodata
Assembly	genome_prefix	Lineage	No ARG	Location
GCA_000988225.1	cory1	C6	1	Brazil
GCA_001053405.1	cory2	C1	3	USA
GCA_001053435.1	cory3	C1	2	USA
GCA_001055405.1	cory4	C1	2	USA
GCA_001058455.1	cory5	C1	0	USA
GCA_001059665.1	cory6	C1	2	USA
GCA_001059955.1	cory7	C1	2	USA
GCA_001076975.1	cory8	C1	6	USA
GCA_002156805.1	cory9	C9	3	South Korea
GCA_002775055.1	cory10	C5	6	Brazil
GCA_002775095.1	cory11	C5	3	Brazil
GCA_002775105.1	cory12	C5	0	Brazil
GCA_002803965.1	cory13	C1	8	China
GCA_002804085.1	cory14	C1	3	China
GCA_002865925.1	cory15	C5	6	Brazil
GCA_003202245.1	cory16	C5	7	Brazil
GCA_003202295.1	cory17	C5	8	Brazil
GCA_003202335.1	cory18	C5	6	Brazil
GCA_003202355.1	cory19	C5	8	Brazil
GCA_003202375.1	cory20	C5	6	Brazil
GCA_004138065.1	cory21	C1	1	USA
GCA_008373895.1	cory22	C1	11	USA
GCA_011682935.1	cory23	C1	8	China
GCA_011682945.1	cory24	C1	8	China
GCA_011682965.1	cory25	C2	6	China
GCA_011682985.1	cory26	C2	6	China
GCA_014610855.1	cory27	C6	1	Brazil
GCA_014610885.1	cory28	C5	6	Brazil
GCA_015889045.1	cory29	C1	8	China
GCA_015889065.1	cory30	C3	9	China
GCA_015889085.1	cory31	C2	6	China
GCA_015889105.1	cory32	C3	10	China
GCA_015889125.1	cory33	C2	6	China
GCA_015889145.1	cory34	C2	6	China
GCA_015889225.1	cory35	C2	6	China
GCA_015889245.1	cory36	C2	6	China
GCA_015889265.1	cory37	C2	6	China
GCA_015889285.1	cory38	C1	8	China
GCA_015889305.1	cory39	C3	10	China
GCA_015889325.1	cory40	C9	2	China
GCA_015889345.1	cory41	C2	6	China
GCA_015889355.1	cory42	C2	6	China
GCA_015889385.1	cory43	C2	6	China
GCA_015889405.1	cory44	C3	9	China
GCA_015889425.1	cory45	C2	6	China
GCA_015889445.1	cory46	C2	6	China
GCA_015889455.1	cory47	C2	6	China
GCA_015889485.1	cory48	C2	5	China
GCA_015889505.1	cory49	C1	8	China
GCA_015889525.1	cory50	C1	8	China
GCA_015889535.1	cory51	C2	6	China
GCA_015889565.1	cory52	C2	6	China
GCA_015889575.1	cory53	C1	8	China
GCA_015889605.1	cory54	C1	8	China
GCA_015889625.1	cory55	C4	1	China
GCA_015889645.1	cory56	C2	6	China
GCA_015889655.1	cory57	C3	9	China
GCA_015889685.1	cory58	C7	2	China
GCA_015889705.1	cory59	C3	9	China
GCA_015889725.1	cory60	C7	2	China
GCA_015889745.1	cory61	C2	2	China
GCA_015889765.1	cory62	C2	6	China
GCA_015889785.1	cory63	C2	6	China
GCA_015889805.1	cory64	C2	6	China
GCA_015889825.1	cory65	C3	9	China
GCA_015889845.1	cory66	C3	10	China
GCA_015889865.1	cory67	C8	8	China
GCA_015889885.1	cory68	C3	9	China
GCA_015889905.1	cory69	C3	7	China
GCA_015889925.1	cory70	C3	9	China
GCA_015889945.1	cory71	C3	9	China
GCA_015889965.1	cory72	C4	1	China
GCA_015889985.1	cory73	C3	10	China
GCA_015890005.1	cory74	C1	8	China
GCA_015890025.1	cory75	C9	2	China
GCA_015890045.1	cory76	C2	6	China
GCA_015890065.1	cory77	C1	8	China
GCA_015890085.1	cory78	C3	10	China
GCA_015890105.1	cory79	C2	6	China
GCA_015890125.1	cory80	C2	6	China
GCA_015890145.1	cory81	C2	2	China
GCA_015890165.1	cory82	C9	2	China
GCA_015890185.1	cory83	C2	6	China
GCA_015890205.1	cory84	C9	1	China
GCA_015890225.1	cory85	C1	3	China
GCA_015890245.1	cory86	C2	6	China
GCA_015890265.1	cory87	C1	8	China
GCA_015890285.1	cory88	C3	10	China
GCA_015890305.1	cory89	C1	9	China
GCA_015890325.1	cory90	C3	9	China
GCA_015890345.1	cory91	C3	9	China
GCA_015890365.1	cory92	C1	7	China
GCA_015890375.1	cory93	C2	6	China
GCA_015890405.1	cory94	C3	3	China
GCA_015890425.1	cory95	C9	2	China
GCA_015890445.1	cory96	C9	1	China
GCA_015890465.1	cory97	C3	3	China
GCA_015890485.1	cory98	C1	1	China
GCA_015890505.1	cory99	C3	10	China
GCA_015890525.1	cory100	C1	8	China
GCA_015890545.1	cory101	C1	3	China
GCA_015890565.1	cory102	C9	2	China
GCA_015890585.1	cory103	C7	2	China
GCA_015890605.1	cory104	C9	0	China
GCA_015890625.1	cory105	C7	2	China
GCA_015890645.1	cory106	C2	6	China
GCA_015890655.1	cory107	C2	6	China
GCA_015890685.1	cory108	C9	1	China
GCA_015890705.1	cory109	C3	10	China
GCA_015890725.1	cory110	C3	10	China
GCA_015890745.1	cory111	C7	2	China
GCA_015890765.1	cory112	C3	2	China
GCA_015890785.1	cory113	C3	9	China
GCA_015890805.1	cory114	C2	6	China
GCA_015890825.1	cory115	C2	6	China
GCA_015890845.1	cory116	C3	10	China
GCA_015890865.1	cory117	C3	3	China
GCA_015890885.1	cory118	C7	2	China
GCA_015890905.1	cory119	C2	6	China
GCA_015890925.1	cory120	C2	6	China
GCA_015890945.1	cory121	C2	6	China
GCA_015890965.1	cory122	C7	1	China
GCA_015890985.1	cory123	C2	6	China
GCA_015891005.1	cory124	C2	6	China
GCA_015891025.1	cory125	C2	6	China
GCA_015891045.1	cory126	C7	2	China
GCA_015891065.1	cory127	C1	8	China
GCA_015891085.1	cory128	C3	9	China
GCA_015891105.1	cory129	C2	6	China
GCA_015891125.1	cory130	C2	6	China
GCA_015891145.1	cory131	C2	5	China
GCA_015891165.1	cory132	C2	6	China
GCA_015891185.1	cory133	C2	6	China
GCA_015891205.1	cory134	C2	6	China
GCA_015891225.1	cory135	C3	11	China
GCA_015891245.1	cory136	C2	6	China
GCA_015891265.1	cory137	C9	2	China
GCA_015891285.1	cory138	C2	6	China
GCA_015891305.1	cory139	C3	9	China
GCA_015891325.1	cory140	C2	6	China
GCA_015891345.1	cory141	C1	3	China
GCA_015891365.1	cory142	C2	6	China
GCA_015891385.1	cory143	C3	10	China
GCA_015891405.1	cory144	C2	7	China
GCA_015891425.1	cory145	C2	6	China
GCA_015891445.1	cory146	C2	7	China
GCA_015891465.1	cory147	C3	3	China
GCA_015891485.1	cory148	C2	6	China
GCA_015891505.1	cory149	C3	9	China
GCA_015891525.1	cory150	C3	10	China
GCA_015891545.1	cory151	C9	2	China
GCA_015891565.1	cory152	C7	2	China
GCA_015891585.1	cory153	C3	9	China
GCA_015891605.1	cory154	C2	6	China
GCA_015891665.1	cory155	C9	2	China
GCA_015891685.1	cory156	C2	8	China
GCA_015891745.1	cory157	C9	3	China
GCA_015891765.1	cory158	C2	6	China
GCA_015891785.1	cory159	C3	9	China
GCA_015891805.1	cory160	C1	8	China
GCA_015891815.1	cory161	C2	6	China
GCA_015891845.1	cory162	C2	6	China
GCA_015891865.1	cory163	C9	2	China
GCA_015891885.1	cory164	C8	8	China
GCA_015891905.1	cory165	C2	1	China
GCA_015891925.1	cory166	C3	9	China
GCA_015891945.1	cory167	C3	9	China
GCA_015891965.1	cory168	C3	9	China
GCA_015891985.1	cory169	C3	9	China
GCA_015892005.1	cory170	C3	9	China
GCA_015892045.1	cory171	C1	8	China
GCA_015892065.1	cory172	C3	9	China
GCA_015892295.1	cory173	C6	1	USA
GCA_015913055.1	cory174	C9	2	China
GCA_015944615.1	cory175	C1	7	China
GCA_015944675.1	cory176	C3	7	China
GCA_015944695.1	cory177	C3	9	China
GCA_015944715.1	cory178	C2	6	China
GCA_015944735.1	cory179	C3	9	China
GCA_015944755.1	cory180	C2	6	China
GCA_015944775.1	cory181	C3	9	China
GCA_015944795.1	cory182	C3	9	China
GCA_015944815.1	cory183	C3	10	China
GCA_015945195.1	cory184	C3	9	China
GCA_015945255.1	cory185	C1	1	China
GCA_015945275.1	cory186	C2	6	China
GCA_015945295.1	cory187	C3	9	China
GCA_015945355.1	cory188	C2	2	China
GCA_015945475.1	cory189	C2	6	China
GCA_015945535.1	cory190	C4	0	China
GCA_015945575.1	cory191	C9	0	China
GCA_015945595.1	cory192	C3	11	China
GCA_015945635.1	cory193	C2	6	China
GCA_015945675.1	cory194	C2	6	China
GCA_015945695.1	cory195	C3	9	China
GCA_015945715.1	cory196	C2	6	China
GCA_015945735.1	cory197	C2	6	China
GCA_015945755.1	cory198	C2	6	China
GCA_015945775.1	cory199	C2	5	China
GCA_015945785.1	cory200	C1	1	China
GCA_015945795.1	cory201	C2	6	China
GCA_015945805.1	cory202	C2	6	China
GCA_015945815.1	cory203	C8	9	China
GCA_015945875.1	cory204	C2	6	China
GCA_015945895.1	cory205	C2	6	China
GCA_015945915.1	cory206	C7	2	China
GCA_015945935.1	cory207	C2	6	China
GCA_015945955.1	cory208	C2	6	China
GCA_015945985.1	cory209	C3	9	China
GCA_015946005.1	cory210	C3	10	China
GCA_015946025.1	cory211	C2	6	China
GCA_015946045.1	cory212	C8	8	China
GCA_015946065.1	cory213	C9	2	China
GCA_015946085.1	cory214	C2	6	China
GCA_015946105.1	cory215	C2	6	China
GCA_015946145.1	cory216	C2	6	China
GCA_015946165.1	cory217	C8	8	China
GCA_015946265.1	cory218	C9	1	China
GCA_015946325.1	cory219	C9	1	China
GCA_015946445.1	cory220	C2	6	China
GCA_015946465.1	cory221	C1	1	China
GCA_015946485.1	cory222	C2	6	China
GCA_015946505.1	cory223	C3	9	China
GCA_015946525.1	cory224	C9	1	China
GCA_015946545.1	cory225	C2	6	China
GCA_015946565.1	cory226	C3	9	China
GCA_015946585.1	cory227	C2	6	China
GCA_015946595.1	cory228	C9	2	China
GCA_015946625.1	cory229	C2	6	China
GCA_015946645.1	cory230	C2	6	China
GCA_015946665.1	cory231	C3	9	China
GCA_015946685.1	cory232	C4	1	China
GCA_015946705.1	cory233	C3	9	China
GCA_015946725.1	cory234	C3	9	China
GCA_015946745.1	cory235	C2	6	China
GCA_015946765.1	cory236	C9	2	China
GCA_015946775.1	cory237	C2	6	China
GCA_015946805.1	cory238	C2	6	China
GCA_015946825.1	cory239	C2	6	China
GCA_015946845.1	cory240	C7	2	China
GCA_015946865.1	cory241	C9	2	China
GCA_015946885.1	cory242	C2	6	China
GCA_015946905.1	cory243	C2	6	China
GCA_015946925.1	cory244	C2	6	China
GCA_015946945.1	cory245	C3	8	China
GCA_015946965.1	cory246	C2	6	China
GCA_015946985.1	cory247	C2	7	China
GCA_015947005.1	cory248	C2	7	China
GCA_015947025.1	cory249	C1	3	China
GCA_015947045.1	cory250	C2	6	China
GCA_015947065.1	cory251	C2	6	China
GCA_015947085.1	cory252	C3	9	China
GCA_015947105.1	cory253	C3	9	China
GCA_015947125.1	cory254	C2	6	China
GCA_015947945.1	cory255	C9	2	China
GCA_016084495.1	cory256	C1	3	USA
GCA_016084535.1	cory257	C1	2	China
GCA_016084555.1	cory258	C1	3	China
GCA_016085355.1	cory259	C1	3	China
GCA_016088575.1	cory260	C1	9	China
GCA_016109815.1	cory261	C2	6	China
GCA_016728105.1	cory263	C1	2	Germany
GCA_016728205.1	cory264	C4	0	Germany
GCA_016889445.1	cory265	C3	8	Germany
GCA_018144015.1	cory266	C7	1	Denmark
GCA_018164715.1	cory267	C4	0	Denmark
GCA_018178195.1	cory268	C4	0	Denmark
